# Supplementary material for: Phase separation of Polo-like kinase 4 by autoactivation and clustering drives centriole biogenesis
Source: Nat Commun. 2019 Oct 31;10:4959. doi: 10.1038/s41467-019-12619-2 (PMC6823436; doi:10.1038/s41467-019-12619-2)
Supplement: Supplementary file 8 — Source Data [file 41467_2019_12619_MOESM8_ESM.xlsx]

## Sheet: Fig1
	Fig.1c													Fig.1d
		Exp1	ring	ring/dot	dot	total		Exp1	ring	ring/dot	dot				Exp1	Sas6 (+)	Total			Sas6 (+)			Mean	S.D.
		WT	13	30	7	50		WT	0.26	0.6	0.14				WT	62	101		WT	0.613861		WT	0.61968	0.0443643
		KM	50	2	0	52		KM	0.961538	0.0384615	0				KM	1	103			0.666667		KM	0.0115543	0.00226682
		pc3	29	13	0	42		pc3	0.690476	0.309524	0				pc3	22	102			0.578512		pc3	0.218536	0.0398565
															pc1–8 + PC3	50	104		Mean	0.61968		pc1–8 + PC3	0.524849	0.0544487
		Exp2	ring	ring/dot	dot			Exp2	ring	ring/dot	dot				pc1–8	2	94		S.D.	0.0443643		pc1–8	0.0392634	0.0157183
		WT	8	32	6	46		WT	0.173913	0.695652	0.130435								KM	0.00970874
		KM	56	2	0	58		KM	0.965517	0.0344828	0				Exp2	Sas6 (+)	Total			0.0108696			WT	WT	WT	pc1–8
		pc3	31	11	0	42		pc3	0.738095	0.261905	0				WT	70	105			0.0140845			KM	pc3	pc1–8	pc1–8 + PC3
															KM	2	184		Mean	0.0115543		P value	<0.0001	0.0003	<0.0001	0.0001
		Exp3	ring	ring/dot	dot			Exp3	ring	ring/dot	dot				pc3	20	111		S.D.	0.00226682
		WT	10	30	4	44		WT	0.227273	0.681818	0.0909091				pc1–8 + PC3	63	124		pc3	0.215686
		KM	50	1	1	52		KM	0.961538	0.0192308	0.0192308				pc1–8	14	278			0.18018
		pc3	35	14	0	49		pc3	0.714286	0.285714	0									0.25974
																			Mean	0.218536
															Exp3	Sas6 (+)	Total		S.D.	0.0398565
															WT	70	121		pc1–8 + PC3	0.480769
			ring	ring/dot	dot		Mean	ring	ring/dot	dot					KM	2	142			0.508065
		WT	0.26	0.6	0.14		WT	0.220395	0.659157	0.120448					pc3	40	154			0.585714
			0.173913	0.695652	0.130435		KM	0.962865	0.030725	0.00641026					pc1–8 + PC3	82	140		Mean	0.524849
			0.227273	0.681818	0.0909091		pc3	0.714286	0.285714	0					pc1–8	6	130		S.D.	0.0544487
		Mean	0.220395	0.659157	0.120448														pc1–8	0.0212766
		S.D.	0.0434536	0.0516961	0.0260246		S.D.	ring	ring/dot	dot										0.0503597
		KM	0.961538	0.0384615	0		WT	0.0434536	0.0516961	0.0260246										0.0461538
			0.965517	0.0344828	0		KM	0.00229715	0.0101512	0.0111029									Mean	0.0392634
			0.961538	0.0192308	0.0192308		pc3	0.0238095	0.0238095	0									S.D.	0.0157183
		Mean	0.962865	0.030725	0.00641026
		S.D.	0.00229715	0.0101512	0.0111029			WT	WT
		pc3	0.690476	0.309524	0			KM	pc3
			0.738095	0.261905	0		P value	<0.0001	<0.0001
			0.714286	0.285714	0
		Mean	0.714286	0.285714	0
		S.D.	0.0238095	0.0238095	0

## Sheet: Fig2
	Fig.2a														Fig.2b
		Exp1	no dot	dots	Total	ratio of dots		Cells w/ Plk4 dots								Exp1	3 d		4 d		5 d
		WT	35	23	58	0.396552			WT	KM	CP	KM CP					(>250 nm)	Total	(>250 nm)	Total	(>250 nm)	Total
		KM	57	0	57	0		Mean	0.384036	0	0.950794	0.316168				WT	35	157	58	190	62	201
		CP	3	87	90	0.966667		S.D.	0.0247248	0	0.0137464	0.102296				CP	125	174	130	173	157	206
		KM CP	49	37	86	0.430233
									WT							Exp2	3 d		4 d		5 d
		Exp2	no dot	dots	Total	ratio of dots			CP								(>250 nm)	Total	(>250 nm)	Total	(>250 nm)	Total
		WT	36	24	60	0.4		P value	<0.0001							WT	23	168	46	189	52	195
		KM	55	0	55	0										CP	97	154	128	165	140	184
		CP	2	33	35	0.942857
		KM CP	30	12	42	0.285714										Exp3	3 d		4 d		5 d
																	(>250 nm)	Total	(>250 nm)	Total	(>250 nm)	Total
		Exp3	no dot	dots	Total	ratio of dots										WT	25	135	37	162	44	182
		WT	29	16	45	0.355556										CP	120	169	130	175	130	167
		KM	49	0	49	0
		CP	2	33	35	0.942857
		KM CP	33	10	43	0.232558										WT	0.22293	0.305263	0.308458		Mean	3 d	4 d	5 d
																	0.136905	0.243386	0.266667		WT	0.181673	0.259015	0.272294
																	0.185185	0.228395	0.241758		CP	0.686107	0.756687	0.76715
		WT	0.396552		KM	0		CP	0.966667		KM CP	0.430233				Mean	0.181673	0.259015	0.272294		P value	0.0002	<0.0001	<0.0001
			0.4			0			0.942857			0.285714				S.D.	0.04312	0.0407476	0.033704
			0.355556			0			0.942857			0.232558									S.D.	3 d	4 d	5 d
		Mean	0.384036		Mean	0		Mean	0.950794		Mean	0.316168				CP	0.718391	0.751445	0.762136		WT	0.04312	0.0407476	0.033704
		S.D.	0.0247248		S.D.	0		S.D.	0.0137464		S.D.	0.102296					0.62987	0.775758	0.76087		CP	0.0488801	0.017065	0.009801
																	0.710059	0.742857	0.778443
																Mean	0.686107	0.756687	0.76715
																S.D.	0.0488801	0.017065	0.009801
	Fig.2c
		Exp1	no	Elong. Sas6	Total		siGL	no	Elong. Sas6		Mean	Elongated Sas6
		siGL	11	28	39			0.282051	0.717949		siGL	0.701268
		siCep152	14	27	41			0.348837	0.651163		siCep152	0.622817
		siSTIL	41	0	41			0.265306	0.734694		siSTIL	0.00641026
							Mean	0.298732	0.701268
		Exp2	no	Elong. Sas6	Total		S.D.	0.0441931	0.0441931		S.D.	Elongated Sas6
		siGL	15	28	43						siGL	0.0441931
		siCep152	17	26	43		siCep152	no	Elong. Sas6		siCep152	0.0309356
		siSTIL	51	1	52			0.341463	0.658537		siSTIL	0.0111029
								0.395349	0.604651
		Exp3	no	Elong. Sas6	Total			0.394737	0.605263
		siGL	13	36	49		Mean	0.377183	0.622817			siGL
		siCep152	15	23	38		S.D.	0.0309356	0.0309356			siSTIL
		siSTIL	52	0	52						P value	<0.0001
							siSTIL	no	Elong. Sas6
								1	0
								0.980769	0.0192308
								1	0
							Mean	0.99359	0.00641026
							S.D.	0.0111029	0.0111029

## Sheet: Fig3
	Fig.3c
			Peak to peak (µm)		diameter (µm)
		Exp1	0.136	0.272	0.136
		Exp2	0.163	0.293	0.13
		Exp3	0.1	0.234	0.134
		Exp4	0.131	0.263	0.132
		Exp5	0.137	0.275	0.138
		Exp6	0.13	0.26	0.13
		Exp7	0.103	0.24	0.137
		Exp8	0.122	0.265	0.143
		Exp9	0.135	0.27	0.135
		Exp10	0.134	0.278	0.144
		Exp11	0.122	0.25	0.128
		Exp12	0.131	0.269	0.138
		Exp13	0.13	0.272	0.142
				Mean	0.135923
				S.D.	0.00512285

## Sheet: Fig4a,b
	Fig.4a																				Fig.4b
		Exp1				CHX									CHX								WT								CP
			siGL	siβTrCP		0	1	2	6	(h)		siGL	siβTrCP		0	1	2	6					ring		dot		elongated				ring		dot		elongated
		WT	59864.6	148818	WT	61098.3	27015.7	15780.7	15055.8		WT	1	2.48591	WT	1	0.442168	0.258283	0.246419					co-loc	no-loc	co-loc	no-loc	co-loc	no-loc	Total		co-loc	no-loc	co-loc	no-loc	co-loc	no-loc	Total
		KM	83505.4	81174.9	KM	72834.4	74254.4	69538	69211.2			1	1.69912		1	0.557422	0.381497	0.246824				Exp1	50	8	1	7	1	9	65		0	0	2	15	1	43	61
		CP	76057.9	82074	CP	56398.6	55300.7	55221.7	54529.8			1	1.77254		1	0.622935	0.372567	0.347458				Exp2	49	10	1	6	1	10	61		0	0	2	13	1	44	60
											Mean	1	1.98586	Mean	1	0.540842	0.337449	0.280233				Exp3	41	8	1	8	1	9	57		0	0	0	16	0	44	60
		Exp2				CHX					S.D.	0	0.434615	S.D.	0	0.0915169	0.0687049	0.0582181
			siGL	siβTrCP		0	1	2	6	(h)	KM	1	0.972093	KM	1	1.0195	0.954741	0.950254					ring		dot		elongated				ring		dot		elongated
		WT	45486.7	77287.3	WT	44330.9	24711	16912.1	10941.9			1	1.08999		1	0.979684	1.08035	0.999608				WT	co-loc	no-loc	co-loc	no-loc	co-loc	no-loc		CP	co-loc	no-loc	co-loc	no-loc	co-loc	no-loc
		KM	62330.8	67940	KM	48424.7	47440.9	52315.8	48405.7			1	0.96926		1	1.0162	0.992481	0.970817					0.769231	0.123077	0.0153846	0.107692	0.0153846	0.138462			0	0	0.0327869	0.245902	0.0163934	0.704918
		CP	62368.6	55762.9	CP	51589.5	49590.7	48437.7	46717.6		Mean	1	1.01045	Mean	1	1.00513	1.00919	0.97356					0.803279	0.163934	0.0163934	0.0983607	0.0163934	0.163934			0	0	0.0333333	0.216667	0.0166667	0.733333
											S.D.	0	0.068901	S.D.	0	0.0220957	0.0644526	0.024791					0.719298	0.140351	0.0175439	0.140351	0.0175439	0.157895			0	0	0	0.266667	0	0.733333
		Exp3				CHX					CP	1	1.0791	CP	1	0.980533	0.979132	0.966865				Mean	0.763936	0.142454	0.0164406	0.115468	0.0164406	0.15343		Mean	0	0	0.0220401	0.243078	0.01102	0.723862
			siGL	siβTrCP		0	1	2	6	(h)		1	0.894086		1	0.961256	0.938905	0.905563				S.D.	0.0422399	0.0205098	0.0010804	0.0220486	0.0010804	0.0133104		S.D.	0	0	0.0190892	0.0251193	0.00954461	0.0164056
		WT	33093.6	58659.7	WT	30823.9	19201.3	11484	10710			1	1.0392		1	0.965012	0.926504	0.978411
		KM	75425.7	73107.1	KM	73562.6	74754.4	73009.5	71415.8		Mean	1	1.00413	Mean	1	0.968934	0.948181	0.95028					WT								CP
		CP	78923	82017	CP	81836.5	78973.3	75821.9	80069.7		S.D.	0	0.0973655	S.D.	0	0.0102192	0.0275127	0.0391535					ring	dot	elongated						ring	dot	elongated
																						co-loc	0.763936	0.0164406	0.0164406					co-loc	0	0.0220401	0.01102
						CHX																no-loc	0.142454	0.115468	0.15343					no-loc	0	0.243078	0.723862
			siGL	siβTrCP		0	1	2	6					Mean	CHX
		WT	1	2.48591	WT	1	0.442168	0.258283	0.246419		Mean	siGL	siβTrCP		0	1	2	6				co-loc	0.0422399	0.0010804	0.0010804					co-loc	0	0.0190892	0.00954461
		KM	1	0.972093	KM	1	1.0195	0.954741	0.950254		WT	1	1.98586	WT	1	0.540842	0.337449	0.280233				no-loc	0.0205098	0.0220486	0.0133104					no-loc	0	0.0251193	0.0164056
		CP	1	1.0791	CP	1	0.980533	0.979132	0.966865		KM	1	1.01045	KM	1	1.00513	1.00919	0.97356	(h)
											CP	1	1.00413	CP	1	0.968934	0.948181	0.95028
						CHX																Mean	WT			CP					WT-ring	WT-ring	WT-ring	WT-ring
			siGL	siβTrCP		0	1	2	6														ring	dot	elongated	ring	dot	elongated			WT-dot	WT-elong	CP-dot	CP-elong
		WT	1	1.69912	WT	1	0.557422	0.381497	0.246824					S.D.	CHX							co-loc	0.763936	0.0164406	0.0164406	0	0.0220401	0.01102		P value	<0.0001	<0.0001	<0.0001	<0.0001
		KM	1	1.08999	KM	1	0.979684	1.08035	0.999608		S.D.	siGL	siβTrCP		0	1	2	6				no-loc	0.142454	0.115468	0.15343	0	0.243078	0.723862
		CP	1	0.894086	CP	1	0.961256	0.938905	0.905563		WT	0	0.434615	WT	0	0.0915169	0.0687049	0.0582181
											KM	0	0.068901	KM	0	0.0220957	0.0644526	0.024791	(h)			S.D.	WT			CP
						CHX					CP	0	0.0973655	CP	0	0.0102192	0.0275127	0.0391535					ring	dot	elongated	ring	dot	elongated
			siGL	siβTrCP		0	1	2	6													co-loc	0.0422399	0.0010804	0.0010804	0	0.0190892	0.00954461
		WT	1	1.77254	WT	1	0.622935	0.372567	0.347458													no-loc	0.0205098	0.0220486	0.0133104	0	0.0251193	0.0164056
		KM	1	0.96926	KM	1	1.0162	0.992481	0.970817
		CP	1	1.0392	CP	1	0.965012	0.926504	0.978411

## Sheet: Fig4d
	Fig.4d
		Mean of ratio		WT	KM	CP		S.D. of ratio		WT	KM	CP		P value			P value		P value
		Plk4 pSSTT/Plk4		1	0.3125	2.461		Plk4 pSSTT/Plk4		1.326	0.1194	2.213		Plk4 pSSTT/Plk4		WT/KM	<0.0001	WT/CP	<0.0001
		STIL/Plk4		1	0.08798	2.252		STIL/Plk4		1.078	0.0823	1.597		STIL/Plk4		WT/KM	<0.0001	WT/CP	<0.0001
		STIL pS1108/Plk4		1	0.09245	2.217		STIL pS1108/Plk4		1.378	0.02939	2.281		STIL pS1108/Plk4		WT/KM	<0.0001	WT/CP	<0.0001
		Sas6/Plk4		1	0.09713	2.33		Sas6/Plk4		1.098	0.08782	1.832		Sas6/Plk4		WT/KM	<0.0001	WT/CP	<0.0001
		Plk4 pSSTT/Plk4										Rel. ratio of Plk4 pS1108/Plk4											STIL/Plk4										Rel. ratio of pS1108/Plk4
		Exp1			Exp2			Exp3															Exp1			Exp2			Exp3
		WT	KM	CP	WT	KM	CP	WT	KM	CP		WT	KM	CP	WT	KM	CP	WT	KM	CA			WT	KM	CP	WT	KM	CP	WT	KM	CP		WT	KM	CP	WT	KM	CP	WT	KM	CP
		0.578436	0.531012	8.84803	0.628333	0.262659	2.31561	0.706195	0.710931	0.906388		0.428224	0.393115	6.55032	0.465163	0.19445	1.71427	0.522806	0.526312	0.671011			0.827115	0.241727	1.6431	0.476429	0.0136246	0.487479	1.34478	0.116464	0.296542		1.3862	0.405123	2.75375	0.798471	0.0228342	0.816991	2.25379	0.195188	0.496989
		0.608374	0.730369	2.06873	0.814587	0.231259	2.74584	0.777915	0.438567	1.72589		0.450388	0.540702	1.53151	0.60305	0.171204	2.03278	0.575901	0.324677	1.2777			0.608953	0.137729	0.153622	1.81985	0.00938517	0.375574	2.22216	0.0498781	1.09511		1.02057	0.230828	0.257464	3.04998	0.0157291	0.629444	3.72422	0.0835932	1.83535
		2.18323	0.314544	1.3082	0.449302	0.368454	3.02379	1.16573	0.651929	2.05752		1.61627	0.232861	0.968478	0.332624	0.272772	2.23855	0.863007	0.482632	1.52321			0.45442	0.147246	0.610702	0.854261	0.0140209	0.114571	0.105739	0.0256889	0.442939		0.761585	0.246777	1.02351	1.4317	0.0234983	0.192016	0.177214	0.0430533	0.742344
		1.72408	0.498637	1.26252	0.529353	0.206457	3.83381	0.578373	0.650656	11.124		1.27636	0.369148	0.934664	0.391887	0.152843	2.83822	0.428177	0.481689	8.23526			0.285178	0.0707349	0.532502	0.00576049	0.00478454	0.624926	0.124628	0.126751	0.341618		0.477944	0.118548	0.892447	0.0096543	0.00801865	1.04734	0.20887	0.212429	0.572535
		1.6542	0.42767	1.44128	1.04807	0.230494	2.5482	0.752724	0.245248	1.75991		1.22462	0.31661	1.067	0.775898	0.170638	1.88647	0.557252	0.18156	1.30289			0.312593	0.102779	1.3502	1.30168	0.0220405	1.15647	1.95303	0.0602074	0.342625		0.523891	0.172252	2.26286	2.18156	0.0369387	1.93819	3.27318	0.100905	0.574222
		3.96522	0.743344	2.26012	0.761413	0.677843	2.74833	1.13672	0.465189	1.75029		2.9355	0.550308	1.6732	0.563684	0.501816	2.03463	0.841531	0.344386	1.29576			0.410025	0.137431	1.09138	0.0887501	0.00751376	2.78125	0.267355	0.0244534	0.255723		0.687181	0.230327	1.82911	0.148741	0.0125927	4.66124	0.448073	0.0409827	0.428579
		6.45653	0.612392	10.1389	1.02506	0.279323	6.07875	2.62629	0.295235	1.73934		4.77986	0.453362	7.50596	0.758862	0.206787	4.50018	1.94428	0.218566	1.28766			0.525471	0.144249	1.56006	0.2422	0.00628272	3.19756	0.112491	0.223072	2.63555		0.880664	0.241754	2.61458	0.405916	0.0105295	5.35895	0.188529	0.373857	4.41705
		1.25239	0.881352	2.25772	0.893271	0.310462	8.60508	0.778504	0.105039	1.50991		0.927158	0.652477	1.67142	0.661301	0.229839	6.37046	0.576337	0.0777618	1.1178			0.278088	0.178275	2.35364	0.40146	0.00793172	1.64596	0.112993	0.0438566	2.29011		0.466062	0.298779	3.94458	0.672827	0.0132932	2.75855	0.18937	0.0735015	3.83811
		0.706033	0.46397	3.01617	1.50961	0.347808	10.6927	3.90068	0.358285	4.35614		0.522686	0.343483	2.23291	1.11759	0.257487	7.91593	2.88772	0.265243	3.22491			0.0784698	0.10149	1.33675	0.365044	0.0120277	0.627474	1.23354	0.125879	0.602509		0.131512	0.170093	2.24033	0.611796	0.0201579	1.05162	2.06735	0.210967	1.00978
		0.912126	0.409971	1.34194	0.44088	0.287019	9.08176	0.516552	0.589627	1.33985		0.675259	0.303507	0.993453	0.326389	0.212484	6.72335	0.38241	0.436509	0.991906			0.0299415	0.0283632	2.15293	0.382723	0.0184886	0.394191	0.169611	0.0384191	2.36463		0.0501805	0.0475353	3.60821	0.641425	0.030986	0.660645	0.28426	0.0643884	3.963
		1.28101	0.578025	12.2989	1.03632	0.543601	13.0672	0.498218	0.546749	1.25251		0.948349	0.42792	9.10504	0.7672	0.402435	9.67386	0.368838	0.404766	0.927248			0.874361	0.0204983	0.549607	0.00780794	0.00565039	0.798822	0.136568	0.0485771	2.39974		1.46539	0.0343541	0.921114	0.0130857	0.00946977	1.33879	0.228881	0.0814128	4.02184
		0.662597	0.458556	1.07449	0.386099	0.444994	2.05422	0.610871	0.091631	1.48631		0.49053	0.339475	0.795461	0.285834	0.329435	1.52077	0.452236	0.0678357	1.10033			0.398785	0.120277	0.444599	0.450061	0.0311176	1.65019	0.317137	0.0306796	0.60199		0.668344	0.201578	0.745126	0.754281	0.0521515	2.76563	0.531505	0.0514175	1.00891
		0.621231	0.603882	4.66209	0.620848	0.294396	1.15252	0.518333	0.348362	7.90855		0.459906	0.447062	3.45141	0.459622	0.217945	0.853226	0.383729	0.257897	5.85481			1.02007	0.0164104	1.46797	2.05271	0.0372594	0.298888	0.145585	0.0211851	0.373296		1.70959	0.0275031	2.46025	3.44025	0.0624449	0.500921	0.243994	0.0355052	0.625626
		0.69636	0.585247	2.83426	0.546165	0.366519	1.46185	2.92309	0.468915	2.53182		0.515525	0.433266	2.09824	0.404333	0.271339	1.08223	2.164	0.347144	1.87434			0.699586	0.0160093	2.54361	0.121617	0.0156195	0.485533	0.222658	0.0330007	0.273888		1.17247	0.0268308	4.26297	0.203823	0.0261774	0.813729	0.373164	0.0553076	0.459023
		0.770507	0.424641	7.04494	0.864439	0.44236	1.05977	0.554982	0.56228	1.67968		0.570417	0.314368	5.21546	0.639956	0.327485	0.784561	0.410861	0.416264	1.24349			0.111381	0.0227725	1.2314	1.30006	0.00236789	1.48572	0.0907746	0.0718395	0.257471		0.18667	0.0381656	2.06376	2.17884	0.00396846	2.48999	0.152134	0.120399	0.431508
		0.48668	0.448411	5.05991	0.79011	0.265342	2.20593	0.484633	0.329164	7.10794		0.360296	0.331965	3.74592	0.584929	0.196436	1.63308	0.35878	0.243685	5.26211			0.276571	0.0100776	0.782907	0.208549	0.0247034	2.34701	0.136636	0.0839164	1.53659		0.46352	0.0168896	1.31211	0.349519	0.0414016	3.93347	0.228995	0.14064	2.57525
		0.629714	0.663525	10.0872	9.81576	0.263039	1.53458	0.57383	0.354868	1.45634		0.466186	0.491217	7.46766	7.26674	0.194731	1.13607	0.424814	0.262714	1.07815			0.327272	0.0731414	0.288324	1.13578	0.020754	2.67265	2.00286	0.0568525	1.61528		0.548492	0.122581	0.483216	1.9035	0.0347827	4.47923	3.3567	0.095282	2.70713
		0.548558	0.610364	5.84732	0.404504	0.574895	2.72618	0.480525	0.314879	0.942619		0.406105	0.451861	4.32885	0.29946	0.425603	2.01823	0.355739	0.233109	0.697834			0.678328	0.0163126	0.355937	0.730207	0.0706119	0.524659	0.54298	0.0340687	1.44173		1.13684	0.0273391	0.596533	1.22379	0.118342	0.879302	0.910007	0.0570975	2.41627
		0.563298	0.458807	1.43787	0.535227	0.50125	4.83016	0.402326	0.241181	1.38316		0.417017	0.339661	1.06448	0.396236	0.371082	3.57583	0.297847	0.17855	1.02397			0.0847048	0.0311478	0.998397	0.482429	0.0171779	2.0506	0.288876	0.0995802	3.36159		0.141961	0.0522023	1.67326	0.808527	0.0287893	3.43671	0.484141	0.166892	5.63385
		10.0362	0.172524	6.61641	0.483192	0.421958	2.49982	0.561562	0.426583	1.33916		7.42996	0.127722	4.89821	0.357714	0.312381	1.85065	0.415732	0.315805	0.991396			1.08354	0.00297299	1.55041	0.571044	0.0217213	1.30683	0.145741	0.0453642	0.719207		1.81595	0.00498258	2.59842	0.957042	0.0364038	2.19017	0.244255	0.0760282	1.20536
		8.1446	0.596253	1.45004	0.499447	0.138958	2.0354	0.491479	0.386175	2.16428		6.02956	0.441414	1.07348	0.369747	0.102872	1.50684	0.363849	0.285891	1.60225			2.28099	0.151881	2.14204	2.54018	0.033932	2.07007	0.162513	0.0290923	0.973519		3.82282	0.254546	3.58995	4.25722	0.0568684	3.46934	0.272364	0.0487573	1.63157
		0.752971	0.644974	1.67553	0.458997	0.313577	1.63383	0.805086	0.40158	1.96172		0.557435	0.477483	1.24042	0.339802	0.232145	1.20955	0.596016	0.297295	1.45229			1.60277	0.00573551	2.04542	0.163673	0.0253746	0.597529	0.885363	0.0648203	0.759946		2.68617	0.00961244	3.42803	0.274308	0.0425265	1.00143	1.48382	0.108636	1.27363
		0.617323	0.354502	1.71159	0.609855	0.249394	1.02215	1.2846	0.514765	0.978939		0.457013	0.262443	1.26711	0.451484	0.18463	0.756708	0.951007	0.381088	0.724722			0.94471	0.020386	1.5463	0.810867	0.0356775	3.34258	1.48447	0.0254884	3.4046		1.58329	0.0341659	2.59152	1.35897	0.0597938	5.602	2.4879	0.0427174	5.70594
		0.745497	0.397513	1.79695	0.775407	0.491876	1.04728	0.781426	0.442634	1.95158		0.551902	0.294284	1.33031	0.574044	0.364142	0.775316	0.5785	0.327688	1.44478			0.447307	0.0132912	1.34432	0.221475	0.0366624	0.382283	0.0632142	0.0458145	1.39573		0.749664	0.0222755	2.25301	0.371181	0.0614443	0.640687	0.105944	0.0767829	2.33918
		2.32395	0.264181	11.5604	1.28148	0.31327	1.65393	1.68656	0.316275	1.60692		1.72045	0.195577	8.55833	0.948695	0.231918	1.22443	1.24858	0.234143	1.18963			0.118843	0.0386075	1.73331	0.484586	0.0987617	0.933574	0.382212	0.0246645	3.37541		0.199174	0.0647042	2.90494	0.812142	0.16552	1.56462	0.640568	0.0413364	5.65703
		2.51096	0.571244	2.11188	0.743104	0.315727	2.06768	0.766894	0.445291	1.90207		1.8589	0.4229	1.56345	0.55013	0.233737	1.53073	0.567742	0.329655	1.40813			0.0184709	0.0167737	0.218353	0.274516	0.0283364	0.364644	0.17148	0.0517762	2.28372		0.0309564	0.0281118	0.365949	0.460075	0.0474905	0.611125	0.287392	0.0867743	3.8274
		0.4139	0.516493	3.78001	0.615172	0.26983	2.90114	0.665839	0.499578	2.92272		0.306416	0.382367	2.79839	0.45542	0.199759	2.14775	0.49293	0.369844	2.16373			0.0870063	0.0548686	0.231348	0.13885	0.0700344	1.07823	0.156401	0.0650958	1.17139		0.145818	0.0919571	0.387728	0.232705	0.117374	1.80706	0.262121	0.109097	1.9632
		4.43914	0.427769	1.59162	0.701031	0.322022	1.38885	2.48664	0.525646			3.28636	0.316683	1.1783	0.518983	0.238397	1.02818	1.84089	0.389143				2.00046	0.0209317	2.21323	2.5653	0.0257043		0.184911	0.0455167	0.334428		3.35268	0.0350805	3.70926	4.29932	0.0430792		0.309902	0.0762838	0.560485
		2.26954	0.703327	1.98584	0.364194	0.095726	1.40187	0.886521	0.454187			1.68017	0.520683	1.47015	0.269618	0.0708673	1.03782	0.656304	0.336241				0.0858186	0.0294999	2.49779		0.0684823		0.143187	0.114437	1.05845		0.143828	0.0494404	4.18617		0.114773		0.239974	0.191791	1.77391
		1.02682	0.168871	1.31882		0.290342	1.99505		0.421584			0.760168	0.125018	0.976344		0.214944	1.47696		0.312104				0.0725247	0.0928799	3.08461				0.304237	0.0314881	0.527834		0.121548	0.155662	5.16965				0.509887	0.0527725	0.884624
		1.2386		2.49189								0.91695		1.84478									0.410744		2.01607					0.0365178	2.85444		0.688386		3.37883					0.061202	4.7839
		0.715691		3.06077								0.529836		2.26593									0.454358		2.22523					0.0323073	0.676376		0.761482		3.72938					0.0541455	1.13357
				3.45281										2.55617											2.65523						3.83314				4.45004						6.42415
																															1.22901										2.05976
																															0.234442										0.392914
																															1.62983										2.73152
																															0.603608										1.01162
		STIL pS1108/Plk4										Rel. ratio of STIL pS1108/Plk4											Sas6/Plk4										Rel. ratio of Sas6/Plk4
		Exp1			Exp2			Exp3															Exp1			Exp2			Exp3
		WT	KM	CP	WT	KM	CP	WT	KM	CP		WT	KM	CP	WT	KM	CP	WT	KM	CP			WT	KM	CP	WT	KM	CP	WT	KM	CP		WT	KM	CP	WT	KM	CP	WT	KM	CP
		0.0899029	0.0382929	0.243742	0.150206	0.0431649	0.71908	0.636038	0.070122	1.64379		0.194158	0.0826986	0.526394	0.32439	0.0932206	1.55295	1.37361	0.151438	3.54999			0.202802	0.0908331	0.72446	0.208354	0.0102958	1.5426	0.0997383	0.0439489	0.396276		0.768811	0.344343	2.74638	0.789855	0.0390308	5.84791	0.378102	0.166608	1.50226
		0.0921523	0.0455232	0.296875	0.221404	0.0503464	0.142872	0.804341	0.0367541	1.93507		0.199015	0.0983135	0.641142	0.478153	0.10873	0.308551	1.73708	0.0793755	4.17905			0.0814626	0.0518361	0.0369468	0.408104	0.0224168	0.0435026	0.164383	0.0308601	1.18146		0.30882	0.196508	0.140063	1.5471	0.0849805	0.164916	0.623164	0.116989	4.47885
		0.140213	0.0408813	1.25752	0.127043	0.042867	0.227655	0.0811512	0.0381265	1.55647		0.302808	0.0882887	2.71578	0.274366	0.0925771	0.491653	0.175257	0.0823393	3.3614			0.365089	0.0904759	0.100875	0.0447953	0.0127685	0.142788	0.285038	0.0272963	1.64106		1.38403	0.342989	0.38241	0.169816	0.0484046	0.541302	1.08056	0.103479	6.22116
		0.0928586	0.0341993	0.18678	0.135336	0.0224664	0.690888	0.0836129	0.0274255	1.20593		0.200541	0.0738581	0.403377	0.292276	0.0485193	1.49207	0.180573	0.0592291	2.60437			0.108418	0.0343191	0.104295	0.335681	0.0105647	0.0119453	0.222927	0.0251218	1.62605		0.411007	0.130102	0.395375	1.27255	0.0400501	0.0452841	0.845104	0.0952353	6.16427
		0.13043	0.036234	0.165606	0.506824	0.0598967	0.696476	0.314515	0.0435209	1.42673		0.281682	0.0782522	0.357648	1.09455	0.129355	1.50414	0.679238	0.0939894	3.08122			0.0440615	0.0199463	0.56908	0.00454193	0.0105906	0.416714	1.33246	0.0221307	0.737453		0.167035	0.0756151	2.15735	0.0172182	0.0401482	1.57974	5.05129	0.083896	2.79564
		0.230417	0.0433694	0.200489	0.805709	0.0490151	0.661217	0.150546	0.0384033	0.19379		0.497616	0.0936621	0.432984	1.74004	0.105855	1.42799	0.325124	0.0829371	0.418516			0.0745804	0.0734746	0.31889	0.637934	0.0135417	0.633372	1.01198	0.14355	0.811317		0.28273	0.278538	1.20889	2.41837	0.0513356	2.40108	3.83636	0.544189	3.07565
		0.119698	0.0364667	0.145736	2.00939	0.0677756	0.504561	0.246089	0.0788951	0.549256		0.258505	0.0787549	0.314736	4.33956	0.146371	1.08967	0.531463	0.170385	1.18619			0.205727	0.0167375	0.441052	0.0362822	0.00574228	0.853583	0.219167	0.0167002	0.565629		0.779898	0.0634508	1.672	0.137544	0.0217686	3.23588	0.830847	0.0633095	2.14426
		0.175531	0.0280481	0.233337	1.03445	0.0413952	0.521255	0.107248	0.028993	0.595857		0.379083	0.0605737	0.503923	2.23404	0.0893985	1.12572	0.231616	0.0626143	1.28683			0.0796411	0.0790121	1.20413	0.151323	0.00309061	1.61594	0.195099	0.027099	0.526508		0.301914	0.29953	4.56478	0.573657	0.0117163	6.12593	0.739608	0.10273	1.99596
		0.163201	0.0311411	0.220608	1.48894	0.0642276	0.143053	0.174833	0.0588371	0.611302		0.352456	0.0672534	0.476434	3.21556	0.138708	0.308941	0.377575	0.127067	1.32019			0.0518744	0.0361864	0.124528	0.0702363	0.00962218	0.751418	0.161314	0.0185353	0.544626		0.196653	0.13718	0.47208	0.266261	0.0364771	2.84858	0.61153	0.0702662	2.06464
		0.119677	0.0313641	0.24074	1.05228	0.0379583	0.792321	0.14918	0.0721485	0.213699		0.258459	0.067735	0.519911	2.27255	0.081976	1.71112	0.322173	0.155815	0.461512			0.0153936	0.0373382	0.813155	0.31313	0.00990099	0.198576	0.124713	0.0257196	0.784494		0.0583563	0.141547	3.08262	1.18706	0.0375341	0.75279	0.472781	0.0975014	2.97397
		0.17168	0.0422877	1.07395	2.08092	0.0703704	0.18391	0.189401	0.0564204	0.205168		0.370766	0.0913261	2.31934	4.49402	0.151974	0.397178	0.409038	0.121848	0.443088			0.42382	0.0216032	0.0995087	0.352013	0.0115974	0.0679322	1.22587	0.0225044	0.148202		1.60667	0.0818964	0.377231	1.33446	0.043965	0.257527	4.64719	0.0853129	0.561824
		0.207096	0.0323928	0.754787	0.0870524	0.0615549	0.570744	0.166633	0.0333501	0.255386		0.447252	0.0699567	1.63006	0.188002	0.132936	1.2326	0.359867	0.0720242	0.551541			0.244821	0.114745	0.149852	0.00387741	0.00486934	0.322517	0.0984719	0.011792	0.185196		0.928102	0.434992	0.568081	0.014699	0.0184594	1.22264	0.373301	0.0447028	0.702067
		0.263118	0.0535132	0.319501	0.0861248	0.0344766	0.570447	0.134909	0.0385243	0.270072		0.568239	0.115569	0.690006	0.185998	0.0744569	1.23196	0.291355	0.0831985	0.583258			0.565961	0.0325962	0.544412	0.202064	0.00372594	0.153883	0.0972802	0.0210127	0.166988		2.14553	0.12357	2.06383	0.766011	0.0141248	0.583362	0.368783	0.0796578	0.63304
		0.144879	0.0313218	0.691576	0.102747	0.0404938	0.756956	0.0978944	0.0575018	0.520739		0.312887	0.0676438	1.49355	0.221897	0.087452	1.63475	0.211416	0.124183	1.12461			0.356995	0.0144456	1.17934	0.78801	0.0101866	0.0284294	0.106759	0.0301228	0.621011		1.35335	0.0547623	4.47079	2.9873	0.0386168	0.107774	0.404717	0.114194	2.35421
		0.140701	0.039966	1.08965	0.122775	0.0471228	0.558924	0.169321	0.0334278	0.135487		0.303862	0.0863121	2.35325	0.265149	0.101768	1.20707	0.365671	0.0721918	0.292604			0.104554	0.0111086	0.420003	0.084747	0.00750733	0.2181	0.132704	0.0334246	0.763679		0.39636	0.042112	1.5922	0.321271	0.0284598	0.826806	0.503071	0.126711	2.89506
		0.262184	0.0485179	0.605974	0.314779	0.0358431	0.856875	0.222882	0.0376156	0.501662		0.566221	0.104781	1.30868	0.679809	0.077408	1.85054	0.481344	0.0812361	1.08341			0.119965	0.00462672	0.501049	0.251555	0.0143941	0.772011	0.159731	0.023929	0.185976		0.454779	0.0175396	1.89945	0.953629	0.0545672	2.92665	0.605531	0.0907135	0.705024
		0.147474	0.0436093	0.752162	0.111614	0.0463451	0.2416	0.107846	0.0306253	0.479224		0.318489	0.0941803	1.6244	0.241046	0.100088	0.521767	0.232907	0.0661394	1.03495			0.14257	0.0503882	0.0797426	0.168101	0.0131483	1.22602	0.287163	0.0294667	1.62084		0.540475	0.191019	0.302299	0.63726	0.0498444	4.64779	1.08862	0.111706	6.14449
		0.295035	0.0488402	1.04136	0.117585	0.0352074	0.63679	0.206496	0.0304586	0.515124		0.637167	0.105477	2.24896	0.25394	0.0760352	1.37523	0.445957	0.0657796	1.11248			0.300619	0.0121393	0.109331	0.302478	0.00512785	1.18526	0.211195	0.00898691	1.42492		1.13963	0.0460193	0.414469	1.14667	0.0194393	4.49325	0.800627	0.0340688	5.4018
		0.422453	0.0331449	0.723776	0.114808	0.0229654	0.836107	0.243712	0.0256177	0.307639		0.912345	0.071581	1.56309	0.247943	0.0495969	1.80569	0.526328	0.0553248	0.664388			0.0834731	0.0285497	0.513708	0.662191	0.0174233	0.159152	0.162195	0.0253802	0.861171		0.316441	0.10823	1.94743	2.51032	0.0660508	0.603335	0.614872	0.0962148	3.26465
		3.26284	0.0425851	0.663177	0.0774768	0.0427663	0.363779	0.0975802	0.0441984	0.226018		7.04654	0.0919684	1.43222	0.167322	0.0923596	0.78563	0.210738	0.0954525	0.488116			0.909179	0.00515363	0.902604	0.0914333	0.0171422	1.52906	0.204614	0.0445893	0.155484		3.44664	0.0195371	3.42172	0.346618	0.064985	5.79658	0.775679	0.169035	0.589431
		2.14999	0.0500087	0.682545	0.0927581	0.0467209	0.616893	0.166728	0.0303095	0.117483		4.6432	0.108001	1.47405	0.200324	0.1009	1.33226	0.360072	0.0654575	0.253721			0.62895	0.0257233	1.04768	0.1104	0.00392558	0.661192	1.1833	0.0303204	0.199259		2.38431	0.0975153	3.97168	0.418521	0.0148816	2.50654	4.48582	0.114943	0.75538
		1.17944	0.0245297	1.05036	0.103007	0.0203548	0.717987	0.376339	0.0479068	0.499835		2.54716	0.0529753	2.26838	0.222457	0.043959	1.55059	0.812755	0.103461	1.07946			0.751084	0.0118782	1.09744	0.105634	0.0205828	1.50771	0.165287	0.013981	0.678565		2.84731	0.0450296	4.16031	0.40045	0.078028	5.71565	0.626594	0.0530011	2.5724
		2.26594	0.0631556	0.494367	0.132763	0.0640718	0.97259	0.140821	0.0382913	0.594189		4.89361	0.136393	1.06765	0.286719	0.138372	2.10044	0.304123	0.0826952	1.28323			0.35123	0.00505257	0.954632	0.100324	0.0323295	0.338718	0.15272	0.0282121	0.163985		1.33149	0.019154	3.61895	0.380321	0.122559	1.28406	0.578952	0.10695	0.621658
		1.91954	0.0393695	2.83154	0.172551	0.0437058	0.99454	0.193783	0.0549038	0.582107		4.1455	0.0850238	6.11509	0.372647	0.0943887	2.14784	0.4185	0.118572	1.25714			0.587051	0.00865144	0.749747	0.317379	0.0242731	1.42066	0.105563	0.024869	0.245288		2.22547	0.0327971	2.84225	1.20316	0.0920179	5.38563	0.400184	0.0942767	0.92987
		2.47972	0.0256313	2.0367	0.128775	0.0277702	0.332961	0.149713	0.0663468	0.586649		5.35529	0.0553542	4.39854	0.278107	0.0599736	0.719074	0.323326	0.143285	1.26695			0.049773	0.00384445	0.935565	0.162063	0.0169493	0.0714998	0.202201	0.0318306	0.377984		0.188686	0.0145741	3.54667	0.61437	0.0642537	0.271052	0.766532	0.120668	1.43291
		1.51675	0.0520623	4.80077	0.401961	0.0392771	0.549659	0.281833	0.0286185	0.613021		3.27563	0.112436	10.3679	0.86809	0.0848242	1.18706	0.608656	0.0618054	1.3239			0.0201436	0.00471864	0.0315785	0.129067	0.0230659	0.160038	0.121759	0.0226853	0.14914		0.0763633	0.0178881	0.119712	0.489284	0.0874416	0.606693	0.46158	0.0859986	0.56538
		1.71308	0.0441986	1.58092	0.186402	0.0466328	1.11972	0.211448	0.0309157	0.601071		3.69963	0.0954528	3.41421	0.40256	0.10071	2.41818	0.456651	0.0667666	1.29809			0.0701542	0.0338714	0.051121	0.247249	0.031827	0.250275	0.137851	0.024118	0.709926		0.26595	0.128404	0.193797	0.937307	0.120654	0.948778	0.522587	0.09143	2.69129
		0.109969	0.0886608	1.85265	0.156398	0.0583437	2.65929	0.156107	0.0732781	0.685441		0.237493	0.191475	4.00105	0.337762	0.126001	5.74309	0.337133	0.158254	1.4803			1.16011	0.0177287	1.29441	0.126767	0.0278429	0.595508	0.156724	0.0308505	0.44004		4.3979	0.0672085	4.90702	0.480564	0.105551	2.25753	0.594131	0.116952	1.66817
		0.0902162	0.0179221	4.29041	0.277071	0.0273395	2.42016	0.297681	0.0262207	0.74813		0.194834	0.0387053	9.26572	0.598372	0.0590433	5.22665	0.642883	0.0566271	1.61569			0.0516979	0.0175225	1.30202	0.0907145	0.0370618	0.209336	0.231996	0.0299897	0.902733		0.195984	0.0664266	4.93589	0.343893	0.140499	0.79358	0.879482	0.113689	3.42221
		0.0937398	0.0599258	3.8342	0.39601	0.0487186	4.96377	0.156458	0.039637	0.632041		0.202444	0.129418	8.28048	0.855237	0.105214	10.7199	0.337892	0.0856014	1.36498			0.00126132	0.0217444	1.51533		0.0218185	0.197654	0.11024	0.0163377	0.12677		0.0047816	0.0824318	5.74454		0.0827127	0.749294	0.417913	0.0619352	0.480579
		0.102344	0.0433073	3.00274	0.311101	0.0350093	4.16907	0.221864	0.0286549	0.329864		0.221027	0.0935281	6.48483	0.671866	0.0756074	9.00368	0.479146	0.0618842	0.712386			0.0114641		1.22718		0.0165471	0.737669			0.112506		0.0434598		4.65218		0.0627291	2.79646			0.426505
		0.0904902	0.0417109	3.28846	0.165429	0.0492671	3.78096	0.345431	0.0405231	0.672766		0.195426	0.0900803	7.10188	0.357265	0.106399	8.1655	0.746005	0.0875151	1.45293					1.31217			1.0844			0.509376				4.97435			4.11088			1.93101
		0.0901266	0.0338232	2.49234	0.243599	0.0471146	3.87408	0.340878	0.0315903	0.194118		0.194641	0.0730457	5.38255	0.526085	0.10175	8.3666	0.736172	0.0682235	0.419224											0.48493										1.83834
		0.1347	0.0299427	2.61842	0.138543		3.40459	0.315982	0.0372192	0.813833		0.290902	0.0646653	5.65483	0.299203		7.35267	0.682407	0.0803798	1.75758
		0.214332		2.79494	0.319052		1.88863	0.158234	0.0469859	0.948987		0.462879		6.03605	0.689037		4.07875	0.341728	0.101472	2.04947
		0.163327		2.46379	0.279701		1.93155	0.220052	0.0401394	0.878642		0.352727		5.32089	0.604052		4.17143	0.475233	0.0866865	1.89755
		0.134655		0.207318	0.210676		1.85609	0.345254		0.352395		0.290806		0.447732	0.454982		4.00847	0.745623		0.761045
		0.466873		0.234641	0.275289		0.528283	0.413316		1.10919		1.00828		0.50674	0.594525		1.1409	0.892611		2.39544
		0.400741		0.161651	0.15298		0.609135	0.321852		0.378912		0.865454		0.349108	0.33038		1.31551	0.695084		0.818313
		0.128848		0.138405	0.238719		0.166707	2.69802		1.04985		0.278265		0.298904	0.515547		0.360026	5.82674		2.26729
		0.119028		0.157769	0.341982		0.466335	0.668809		1.11216		0.257056		0.340723	0.738556		1.00711	1.44438		2.40187
		0.191292		0.135704	0.624322		0.553894	2.276		0.302763		0.413122		0.293071	1.34831		1.19621	4.91534		0.653858
				0.639217	0.421453		0.64939	1.36205		0.602826				1.38048	0.910186		1.40245	2.94153		1.30188
							0.299965	1.43434		0.662724							0.647816	3.09765		1.43124
							0.361617	1.89445		0.444531							0.780961	4.09132		0.960025
							0.707044			0.799259							1.52696			1.72611
							0.27836			1.85447							0.601156			4.00498
							1.90706			2.70058							4.11855			5.83228
							0.309554			3.02467							0.668524			6.53218
										2.06741										4.46485

## Sheet: Fig4e
	Fig.4e
		Exp1	Entire	Partial	None	Total		Exp2	Entire	Partial	None	Total		Exp3	Entire	Partial	None	Total
		pSSTT	37	25	11	73		pSSTT	40	30	13	83		pSSTT	37	20	8	65
		pS1108	75	1	0	76		pS1108	79	1	0	80		pS1108	62	0	0	62
		Sas6	76	0	0	76		Sas6	78	2	0	80		Sas6	62	0	0	62
			Entire	Partial	None				Entire	Partial	None				Entire	Partial	None
		pSSTT	0.506849	0.342466	0.150685			pSSTT	0.481928	0.361446	0.156627			pSSTT	0.569231	0.307692	0.123077
		pS1108	0.986842	0.0131579	0			pS1108	0.9875	0.0125	0			pS1108	1	0	0
		Sas6	1	0	0			Sas6	0.975	0.025	0			Sas6	1	0	0
		pSSTT	Entire	Partial	None		pS1108	Entire	Partial	None		Sas6	Entire	Partial	None
			0.506849	0.342466	0.150685			0.986842	0.0131579	0			1	0	0
			0.481928	0.361446	0.156627			0.9875	0.0125	0			0.975	0.025	0
			0.569231	0.307692	0.123077			1	0	0			1	0	0
		Mean	0.519336	0.337201	0.143463		Mean	0.991447	0.00855263	0		Mean	0.991667	0.00833333	0
		S.D.	0.044971	0.0272607	0.0179029		S.D.	0.0074141	0.0074141	0		S.D.	0.0144338	0.0144338	0
		Mean	Entire	Partial	None		S.D.	Entire	Partial	None
		pSSTT	0.519336	0.337201	0.143463		pSSTT	0.044971	0.0272607	0.0179029
		pS1108	0.991447	0.00855263	0		pS1108	0.0074141	0.0074141	0
		Sas6	0.991667	0.00833333	0		Sas6	0.0144338	0.0144338	0

## Sheet: Fig5
	Fig.5a
			4°C								4°C								4°C								20°C								20°C								20°C
			CPB								CPB CP								CPB CP_v1								CPB								CPB CP								CPB CP_v1
			80 µM	40 µM	20 µM	10 µM	5 µM	0 µM			80 µM	40 µM	20 µM	10 µM	5 µM	0 µM			80 µM	40 µM	20 µM	10 µM	5 µM	0 µM			80 µM	40 µM	20 µM	10 µM	5 µM	0 µM			80 µM	40 µM	20 µM	10 µM	5 µM	0 µM			80 µM	40 µM	20 µM	10 µM	5 µM	0 µM
		400	397	257	220	306	248	235		400	561	387	319	241	238	235		400	415	418	258	262	226	303		400	413	296	339	228	270	198		400	2241	1211	621	340	239	198		400	1850	1009	424	423	220	212
		401	426	256	300	222	234	245		401	652	477	376	293	262	245		401	463	456	277	313	206	329		401	396	356	378	248	199	227		401	2837	1498	695	422	308	227		401	2306	1229	529	392	245	210
		402	470	312	309	252	229	279		402	806	582	417	269	289	279		402	563	479	371	359	298	359		402	485	372	403	287	203	217		402	3187	1748	875	429	301	217		402	2794	1464	607	553	289	212
		403	535	298	291	281	251	225		403	844	706	444	322	325	225		403	625	565	370	325	288	337		403	462	405	442	329	297	222		403	3838	2109	1000	522	311	222		403	3339	1728	697	587	331	240
		404	483	343	332	272	279	266		404	1023	804	499	333	293	266		404	713	608	356	345	287	351		404	504	473	493	320	286	256		404	4661	2434	1162	541	408	256		404	4124	2061	834	647	299	272
		405	562	298	372	289	257	278		405	1239	888	564	364	347	278		405	800	722	503	415	327	395		405	540	461	530	319	330	299		405	5660	2988	1402	586	462	299		405	4738	2580	1006	776	347	248
		406	611	356	328	298	352	241		406	1399	1033	667	376	424	241		406	890	828	470	396	379	362		406	598	492	504	355	412	257		406	6761	3611	1674	762	489	257		406	5983	3099	1166	948	383	277
		407	663	376	351	331	308	307		407	1539	1231	768	437	428	307		407	1089	961	514	478	453	394		407	651	545	579	386	374	286		407	8061	4396	1902	867	556	286		407	7362	3587	1378	1057	461	320
		408	767	451	403	308	300	330		408	1874	1406	836	432	450	330		408	1211	1005	577	497	401	423		408	717	652	513	421	412	341		408	9817	5107	2279	983	578	341		408	8618	4291	1610	1266	500	323
		409	911	517	477	332	367	383		409	2235	1607	924	511	577	383		409	1339	1182	698	630	508	438		409	885	668	573	494	456	300		409	11605	6121	2792	1089	692	300		409	10449	5155	1842	1526	535	375
		410	1015	535	493	328	404	412		410	2495	1865	1035	550	526	412		410	1509	1267	782	614	579	496		410	900	712	660	514	505	372		410	13650	7190	3173	1254	776	372		410	12125	6104	2122	1670	638	361
		411	969	574	556	354	397	407		411	2976	2217	1154	651	561	407		411	1769	1541	890	687	593	543		411	1013	859	642	540	510	412		411	16133	8537	3913	1456	797	412		411	14445	7225	2483	1922	682	307
		412	1064	658	528	375	395	421		412	3484	2548	1382	640	706	421		412	1906	1684	930	823	664	519		412	1079	878	720	555	556	384		412	18890	9934	4224	1633	924	384		412	16946	8336	2889	2187	745	421
		413	1261	645	568	326	393	449		413	3770	2792	1477	794	722	449		413	2222	1952	1061	882	750	526		413	1272	1062	726	576	592	447		413	21675	11494	5025	1814	1008	447		413	19605	9802	3313	2570	854	476
		414	1290	702	633	343	495	477		414	4405	3218	1648	813	835	477		414	2497	2124	1160	981	785	573		414	1390	1046	689	730	621	448		414	25447	13466	5752	1994	1134	448		414	22991	11249	3979	2997	922	490
		415	1498	781	680	430	458	432		415	5130	3793	1844	859	810	432		415	2797	2441	1363	1072	883	585		415	1493	1181	778	676	662	457		415	29365	15753	6612	2278	1260	457		415	26586	13286	4474	3347	1065	525
		416	1589	855	722	408	470	487		416	5875	4282	2064	981	920	487		416	3216	2659	1428	1185	859	643		416	1731	1294	846	683	758	474		416	34296	18118	7641	2555	1374	474		416	30435	15318	5374	3899	1149	475
		417	1780	922	830	517	541	484		417	6579	4967	2438	1093	947	484		417	3705	3035	1535	1375	1040	633		417	1860	1409	877	803	809	447		417	38596	20638	8665	2874	1553	447		417	34422	17310	5936	4361	1307	543
		418	1930	1049	904	425	529	547		418	7547	5504	2601	1187	1104	547		418	4109	3273	1771	1455	1065	648		418	2018	1524	984	852	787	561		418	43555	23513	9807	3191	1710	561		418	38585	19609	6835	4861	1337	489
		419	2038	1086	879	477	587	486		419	8127	6073	2910	1241	1184	486		419	4484	3622	1978	1473	1194	678		419	2313	1651	1020	905	846	491		419	47661	25817	10711	3517	1829	491		419	43039	21885	7468	5381	1483	476
		420	2181	1221	923	433	628	576		420	9242	6807	3128	1415	1241	576		420	4952	4156	2092	1671	1223	658		420	2441	1758	1029	931	907	535		420	54048	29317	12314	3814	1900	535		420	48328	24647	8309	6093	1642	543
		421	2375	1325	990	446	593	561		421	10349	7526	3529	1433	1376	561		421	5547	4490	2330	1786	1394	697		421	2690	2006	1195	1032	1008	556		421	59547	32575	13590	4210	2161	556		421	53776	27589	9323	6739	1772	569
		422	2594	1408	1092	497	656	497		422	11406	8418	3886	1577	1502	497		422	6173	5054	2530	1937	1451	673		422	2871	2179	1258	1075	1011	494		422	66229	36384	15368	4607	2433	494		422	59775	31128	10575	7600	2000	581
		423	2860	1481	1181	489	661	505		423	12531	9359	4275	1744	1624	505		423	6985	5507	2827	2051	1575	685		423	3334	2334	1361	1126	1150	559		423	72528	40288	17162	5198	2529	559		423	65787	34459	11800	8468	2209	699
		424	3201	1655	1245	556	699	531		424	13827	10531	4690	1890	1806	531		424	7685	6251	3142	2281	1696	708		424	3557	2536	1495	1206	1211	512		424	80756	44592	18879	5794	2799	512		424	72521	38558	12996	9369	2435	608
		425	3305	1763	1388	566	705	566		425	15326	11550	5094	2087	1861	566		425	8554	6702	3398	2500	1771	709		425	3874	2768	1514	1328	1301	548		425	86633	49064	20646	6270	3054	548		425	78755	42162	14465	10329	2592	597
		426	3635	1957	1535	610	755	533		426	16600	12517	5516	2252	2023	533		426	9430	7385	3635	2730	1892	748		426	4321	2983	1713	1576	1370	529		426	92456	53146	22549	6687	3228	529		426	84720	45769	15847	11071	2706	590
		427	4136	2048	1618	635	835	548		427	18188	13668	5973	2357	2215	548		427	10254	8020	3759	2894	2059	708		427	4686	3294	1752	1464	1410	531		427	101122	57919	24712	7331	3566	531		427	91934	49898	17544	12429	3004	581
		428	4339	2227	1629	631	865	603		428	19927	14799	6659	2603	2337	603		428	11355	8820	4362	3123	2300	724		428	5022	3403	1826	1600	1573	630		428	108162	62627	26372	8000	3821	630		428	98338	54114	18960	13439	3251	643
		429	4701	2509	1701	679	920	588		429	21329	16112	7126	2838	2529	588		429	12287	9639	4688	3415	2351	785		429	5586	3800	1991	1745	1697	568		429	115998	67726	28719	8631	4078	568		429	105612	58657	20754	14647	3435	652
		430	5077	2690	1974	720	931	570		430	22803	17332	7659	3066	2700	570		430	13350	10410	4910	3609	2501	805		430	6014	4094	2075	1741	1741	605		430	122934	72271	30889	9406	4447	605		430	112439	63044	22442	15760	3767	695
		431	5556	2800	2092	717	986	599		431	24696	18880	8235	3179	2843	599		431	14471	11309	5472	3907	2778	763		431	6484	4397	2179	2076	1759	629		431	129735	77054	33136	10094	4786	629		431	119330	67433	24448	16993	4079	723
		432	5943	3039	2153	752	1070	636		432	26099	20050	8792	3353	3102	636		432	15323	12028	5612	4175	2992	809		432	6795	4609	2245	2084	1865	557		432	135838	80798	34922	10784	4932	557		432	124051	71069	25790	18128	4242	782
		433	6366	2964	2188	724	1078	594		433	27380	21001	9128	3465	3168	594		433	16499	12779	6143	4313	3072	819		433	7108	4861	2237	2123	1948	634		433	142896	84818	37440	11033	5248	634		433	130761	74835	27563	19630	4528	737
		434	6505	3362	2368	779	1111	639		434	29069	21997	9617	3652	3332	639		434	17221	13384	6301	4549	3231	851		434	7543	5152	2382	2272	2169	629		434	147385	88530	38931	11524	5597	629		434	135154	77948	28627	20444	4869	825
		435	6883	3340	2483	816	1118	699		435	30015	23239	10009	3819	3486	699		435	18448	14092	6653	4791	3351	812		435	8019	5405	2528	2375	2188	657		435	153266	92058	40798	12140	5701	657		435	140068	81709	30381	21588	5008	754
		436	7138	3569	2506	849	1203	652		436	31504	24074	10390	3973	3592	652		436	19367	14955	7015	4912	3496	850		436	8518	5719	2604	2443	2272	576		436	158039	95103	42183	12816	5899	576		436	145076	84985	31691	22143	5224	782
		437	7618	3858	2724	808	1209	644		437	32272	25304	11029	4205	3686	644		437	20378	15441	7493	5191	3617	933		437	8946	6007	2631	2541	2355	696		437	162978	99025	43648	13277	6228	696		437	150439	88476	33063	23401	5443	845
		438	7820	3942	2800	877	1229	634		438	33812	26235	11301	4281	3779	634		438	21212	16447	7659	5370	3769	908		438	9237	6233	2804	2607	2322	665		438	167571	102094	45256	13743	6509	665		438	153952	90772	34489	24652	5642	843
		439	8221	4118	2815	899	1202	656		439	34877	26916	11535	4380	3954	656		439	22148	16924	7911	5564	3899	934		439	9578	6469	3010	2726	2518	645		439	171719	104940	46823	14220	6672	645		439	158226	94321	35819	25487	5902	845
		440	8585	4180	3002	871	1267	665		440	36002	27815	11945	4505	4079	665		440	23133	17556	8204	5792	4053	842		440	10006	6646	3035	2718	2509	672		440	175167	107583	48381	14735	6817	672		440	162223	96344	36947	26296	5981	808
		441	8891	4347	3044	866	1298	679		441	36666	28673	12418	4580	4265	679		441	23578	17946	8366	6084	4096	980		441	10345	6835	3248	2872	2635	692		441	178477	109869	49664	15077	6914	692		441	164273	98567	38386	27313	6290	877
		442	9098	4583	3103	912	1407	645		442	37492	29506	12593	4835	4279	645		442	24770	18310	8851	6165	4181	884		442	10552	7195	3368	2978	2727	665		442	182675	112142	50829	15312	7221	665		442	169147	101656	39504	28043	6407	878
		443	9457	4650	3216	998	1272	680		443	38570	30105	13009	4838	4208	680		443	25292	19225	9034	6315	4422	963		443	11206	7328	3468	3041	2715	665		443	185518	114624	51702	15875	7334	665		443	172315	103571	40632	28795	6664	870
		444	10033	4865	3229	956	1397	704		444	39389	31205	13502	5045	4717	704		444	26430	19863	9435	6537	4521	972		444	11549	7669	3690	3084	2749	685		444	189698	118268	53986	16620	7576	685		444	177256	106935	41994	30116	6856	968
		445	10455	5246	3464	1025	1432	728		445	40699	31914	13712	5335	4696	728		445	27437	20536	9654	6835	4585	988		445	11990	7772	3805	3152	2870	680		445	193610	120697	55071	16852	7898	680		445	179782	109478	43273	30769	6978	948
		446	10952	5307	3536	997	1479	716		446	41891	32914	13944	5435	4763	716		446	28422	21397	10019	7048	4759	1018		446	12553	8212	3924	3398	3000	726		446	196278	123695	56520	17431	8094	726		446	183822	112451	44835	31572	7415	949
		447	11143	5466	3640	982	1511	825		447	42194	33337	14619	5427	4918	825		447	29229	21948	10289	7144	4989	1064		447	12749	8407	4161	3417	3070	789		447	200229	125548	57537	17700	8187	789		447	186459	114418	45762	32474	7561	1027
		448	11473	5741	3643	1038	1533	784		448	43807	34876	14822	5604	5071	784		448	30286	23051	10659	7227	5171	1003		448	13416	8846	4353	3640	3147	800		448	205209	128540	59754	18419	8441	800		448	191953	117640	47491	33805	7902	1053
		449	11880	5858	3870	998	1592	765		449	44546	35302	15370	5861	5225	765		449	30873	23298	11039	7614	5268	1010		449	13826	8905	4503	3568	3259	809		449	207974	131752	60425	18773	8703	809		449	193480	119376	48413	34810	8068	1085
		450	12418	6072	4095	1076	1679	786		450	45876	35982	15815	5983	5404	786		450	31907	24100	11363	7837	5380	1147		450	14500	9416	4745	3781	3443	835		450	211604	133713	62424	19310	9108	835		450	198288	122745	50134	35532	8194	1191
		451	12769	6385	4171	1142	1654	750		451	46785	37070	16191	6021	5591	750		451	33441	25183	11606	8111	5602	1143		451	14832	9778	4980	3939	3418	876		451	215786	136684	63893	19844	9277	876		451	202193	125923	51421	36901	8540	1148
		452	13207	6484	4187	1116	1738	882		452	47751	38079	16600	6210	5643	882		452	34322	26061	12036	8363	5768	1216		452	15673	9973	5276	4038	3556	906		452	219832	139094	65657	20509	9465	906		452	205347	128498	52811	37942	8809	1288
		453	13773	6644	4308	1152	1850	906		453	49134	38903	17106	6338	5811	906		453	35297	26651	12387	8756	5973	1195		453	15920	10394	5517	4100	3716	916		453	222886	142101	66797	21096	9581	916		453	209646	131572	54199	39044	8979	1354
		454	14439	7010	4414	1199	1754	883		454	50367	39878	17467	6484	6059	883		454	36731	27648	12654	8889	6253	1271		454	16635	10907	5825	4417	3725	874		454	227940	144794	68463	21543	10183	874		454	214146	133457	55554	40200	9300	1291
		455	14896	7339	4780	1198	1837	900		455	51388	40792	17791	6719	6176	900		455	37725	28093	13172	9232	6342	1310		455	17075	11128	6001	4378	3862	1023		455	230565	147673	70139	22274	10439	1023		455	219100	136485	57291	41375	9580	1384
		456	15321	7529	4921	1262	1875	977		456	52593	42042	18263	6892	6246	977		456	38714	29413	13645	9467	6726	1385		456	17843	11548	6480	4486	4045	982		456	234739	150912	71877	22849	10701	982		456	220768	139249	58939	42330	9891	1440
		457	16066	8005	4849	1308	1945	1006		457	54197	42933	18964	7046	6355	1006		457	40075	30228	14058	9833	6827	1456		457	18459	11835	6589	4765	3986	1021		457	238308	153629	74170	23557	10961	1021		457	224232	142355	60548	43547	10203	1524
		458	16698	8182	5165	1290	2081	1045		458	54856	43960	19243	7205	6633	1045		458	41371	31312	14516	10191	7116	1521		458	19100	12337	6828	4842	4280	1093		458	243250	156254	75689	24099	11324	1093		458	230456	145387	62298	44961	10765	1568
		459	17566	8464	5342	1387	2126	1144		459	56598	45434	19871	7536	6811	1144		459	42298	32069	15025	10349	7342	1631		459	19915	12803	7329	5049	4481	1139		459	247649	160021	77446	25084	11790	1139		459	236294	148517	64040	46046	11175	1694
		460	18250	8763	5533	1397	2166	1225		460	58418	46478	20557	7739	7237	1225		460	44368	33475	15668	10926	7532	1702		460	20800	13313	7558	5261	4605	1203		460	252442	163647	79832	25776	12074	1203		460	238711	152199	65777	47565	11336	1758
		461	18856	9297	5769	1464	2218	1206		461	59767	48039	21309	7970	7445	1206		461	45564	34869	16351	11300	7773	1701		461	21619	13872	7793	5444	4785	1299		461	257605	166627	81821	26820	12557	1299		461	243812	156833	67717	49223	11836	1866
		462	19766	9371	6138	1492	2289	1296		462	61233	49443	21712	8211	7538	1296		462	47290	36077	16887	11644	8195	1765		462	22377	14441	8237	5655	4967	1346		462	263514	171009	83739	27321	12926	1346		462	249292	159516	69766	50723	12343	1967
		463	20595	10059	6344	1585	2368	1323		463	62836	51113	22268	8563	7947	1323		463	49038	37095	17239	12186	8635	1911		463	23630	15141	8653	5919	5128	1439		463	267762	175043	85995	28270	13382	1439		463	255252	163150	72218	52044	12796	2137
		464	21410	10276	6473	1679	2531	1446		464	64874	52327	23234	8875	7900	1446		464	50604	38290	17978	12527	8722	2120		464	24354	15679	8968	6108	5318	1503		464	272586	178650	87849	29050	13719	1503		464	260017	167337	73833	53918	13200	2218
		465	21960	10750	6671	1743	2556	1516		465	65963	53892	23788	9046	8299	1516		465	52083	39703	18480	13013	9167	2216		465	24959	16134	9295	6240	5504	1550		465	278169	182863	89822	30065	14234	1550		465	264109	170875	75819	55328	13236	2349
		466	22928	11027	6968	1731	2692	1589		466	67056	55038	24141	9178	8666	1589		466	53556	40971	19081	13653	9416	2218		466	26198	16790	9713	6633	5764	1629		466	283091	185036	91842	30661	14601	1629		466	268373	173718	78102	56885	13790	2493
		467	24024	11466	7373	1820	2780	1650		467	68945	56591	25069	9384	8775	1650		467	55495	42424	19874	13830	9860	2385		467	27018	17636	9952	6741	5939	1764		467	288151	189269	94262	31645	15122	1764		467	274003	178453	79814	58085	14453	2579
		468	24732	11956	7520	1832	2747	1713		468	70479	57917	25341	9850	9321	1713		468	56830	43282	20634	14443	10178	2524		468	28192	17930	10243	7024	6049	1895		468	293490	192577	96734	32469	15607	1895		468	278680	181411	81258	60235	14933	2726
		469	25727	12346	7681	1995	2883	1893		469	72262	59386	26439	9889	9186	1893		469	58474	44502	20955	14692	10374	2687		469	29097	18786	10574	7222	6268	1891		469	295727	195506	98640	33344	16040	1891		469	284827	184338	83825	61605	15577	2855
		470	26241	13036	7979	2024	3005	1840		470	73940	60666	26926	10374	9451	1840		470	59970	46030	21744	15272	10643	2822		470	30061	19301	10831	7480	6414	1997		470	301730	199462	100566	34072	16520	1997		470	287575	188254	85867	63537	16010	3104
		471	27534	13370	8310	2058	3006	1921		471	75748	62266	27709	10454	9895	1921		471	61881	47182	22689	15813	11184	2996		471	31122	20070	11270	7737	6661	2069		471	307413	203074	102211	34891	16949	2069		471	292963	190856	87902	64470	16460	3203
		472	28159	13902	8431	2096	3242	2089		472	76922	63243	28328	10912	10137	2089		472	63205	48663	22885	16150	11443	3191		472	32108	20577	11316	8043	6992	2264		472	310335	206195	104452	35546	17372	2264		472	297475	194871	89516	66727	16664	3409
		473	29367	14272	8575	2208	3222	2186		473	77963	64071	28821	11040	10347	2186		473	64795	49521	23604	16559	11669	3208		473	33018	21115	11658	8279	7128	2324		473	314172	208427	106065	36755	17838	2324		473	300475	196618	90991	67645	17357	3607
		474	29886	14794	9045	2193	3217	2346		474	79187	65054	29227	11289	10595	2346		474	66152	50685	24192	16851	12181	3542		474	33920	21827	11803	8403	7279	2477		474	319937	211490	107519	37369	18270	2477		474	304031	200532	92229	68934	17540	3756
		475	30357	15195	9363	2364	3285	2379		475	80115	66083	29621	11561	10722	2379		475	67200	51704	24559	17250	12485	3633		475	34701	22104	12024	8746	7503	2490		475	321491	212806	107997	37526	18315	2490		475	307527	202008	94093	69910	18169	3839
		476	31299	15210	9318	2338	3496	2460		476	80758	66863	29625	11571	10862	2460		476	67952	52227	25807	17657	12510	3754		476	35353	22534	12361	8888	7604	2557		476	325453	215688	109619	38354	18976	2557		476	309463	203833	95317	70715	18576	4141
		477	31760	15504	9379	2402	3442	2693		477	81369	67607	30173	11767	11059	2693		477	68775	52949	26312	17658	12781	3831		477	35809	23109	12330	9002	7798	2701		477	327157	215164	110278	38821	19082	2701		477	311987	204359	95377	71212	18801	4065
		478	31866	15811	9664	2348	3525	2613		478	82056	67952	30484	11811	11275	2613		478	70027	53406	26428	18193	13119	3960		478	36521	23630	12824	9062	7891	2808		478	328598	217468	110656	38909	19223	2808		478	312378	206774	96881	72159	18968	4436
		479	32944	15866	9766	2386	3716	2810		479	82136	68458	30431	12171	11301	2810		479	70288	54368	26833	18229	13309	4176		479	36850	24014	12901	9332	7995	2947		479	329925	218767	111612	39345	19337	2947		479	313541	207505	96890	72785	19146	4499
		480	33124	16582	9897	2412	3615	2871		480	82549	68529	30553	12138	11344	2871		480	71044	54735	27252	18604	13408	4330		480	37338	24090	13056	9538	8101	3027		480	328968	217931	111657	39377	19452	3027		480	316458	207903	97644	72926	19581	4741
		481	33282	16443	9867	2506	3684	2742		481	82989	68482	30663	12037	11473	2742		481	71521	54972	27478	18451	13579	4338		481	37938	24383	13114	9654	8136	3177		481	331196	218658	112053	39611	19671	3177		481	314984	207063	97504	73214	19572	4861
		482	34172	16583	9995	2493	3727	2988		482	82705	68630	30827	12071	11415	2988		482	71988	55467	27298	18879	13686	4584		482	38355	24772	13306	9723	8343	3286		482	331539	219926	112162	40221	19906	3286		482	314984	208290	98455	73666	19762	4980
		483	34461	16816	10073	2560	3759	3115		483	82688	69136	30816	12016	11806	3115		483	72053	55882	27743	18860	13882	4654		483	38349	24713	13465	9761	8197	3288		483	332210	219970	112295	39937	20039	3288		483	316193	210351	98855	74232	19865	5108
		484	34975	17004	10215	2536	3713	3245		484	83432	69249	31003	12085	11591	3245		484	72675	56321	27880	19326	13900	4866		484	39192	25254	13633	9848	8422	3403		484	331336	218760	112648	39995	20076	3403		484	315159	210079	99387	74481	20106	5355
		485	35000	17212	10441	2641	3891	3364		485	82895	69333	30891	12147	11863	3364		485	73005	56679	27999	19201	14248	4924		485	39377	25131	13649	10024	8742	3525		485	331319	219338	112743	40034	20007	3525		485	314481	211156	99466	74549	20363	5436
		486	35425	17449	10522	2660	3864	3443		486	83274	69154	31080	12352	11836	3443		486	73156	56989	28228	19301	14242	5217		486	39888	25522	13819	10092	8719	3621		486	331450	219454	112377	40295	20227	3621		486	315684	210141	99562	75304	20488	5768
		487	35781	17430	10697	2689	3878	3500		487	82668	69262	31029	12382	11730	3500		487	73277	56888	28236	19579	14517	5352		487	40002	25804	13942	10089	8717	3742		487	330366	220288	112527	40181	20242	3742		487	316713	209546	99450	75006	20482	5733
		488	36042	17753	10618	2707	4007	3601		488	82580	68878	30827	12108	12000	3601		488	73559	56889	28523	19544	14430	5462		488	40379	25918	13958	10152	8778	3809		488	331434	218552	112249	40345	20501	3809		488	315134	209596	99592	74563	20888	5903
		489	35860	17877	10502	2760	3842	3628		489	82112	68752	30869	12206	11786	3628		489	74106	57059	28626	19551	14525	5617		489	40192	26338	14199	10304	8916	3825		489	330229	219216	112147	40083	20456	3825		489	315575	209370	99624	75425	20712	6046
		490	36252	17660	10633	2736	3895	3651		490	82167	69021	30779	12213	11928	3651		490	73736	57579	28622	19889	14575	5715		490	40523	26328	14050	10455	8810	4052		490	330222	218872	112202	40352	20232	4052		490	314323	209140	99239	75123	20777	6230
		491	36176	18007	10747	2754	4030	3742		491	81239	68232	30615	12111	11822	3742		491	73380	57412	28823	19668	14818	5701		491	40599	26181	14305	10388	9007	4130		491	328757	217402	111570	39993	20302	4130		491	312789	209296	99494	75150	20981	6307
		492	36594	18117	10745	2855	3968	3954		492	81351	68167	30480	12148	11791	3954		492	73515	57422	28616	19728	14748	5889		492	40711	26210	14370	10620	8932	4151		492	329007	216685	111174	40230	20168	4151		492	315202	206517	99604	75011	21089	6523
		493	36263	18179	10878	2783	3922	3995		493	80680	67903	30576	11924	12020	3995		493	73403	57328	28876	20057	14810	6041		493	40752	26391	14385	10453	9221	4312		493	326482	215731	110586	40100	20405	4312		493	312887	206440	98760	74347	21017	6701
		494	36580	18033	10686	2726	3955	4161		494	80772	67961	30265	12128	11898	4161		494	73531	57126	28505	19727	14825	6180		494	40958	26388	14335	10513	9009	4377		494	325378	214002	110374	39560	20453	4377		494	310352	206379	98010	74276	21275	6884
		495	36682	17945	10625	2779	4099	4152		495	79603	67735	29951	12059	11881	4152		495	73339	57142	28663	20028	14998	6409		495	41039	26480	14429	10615	9084	4473		495	324448	213619	109358	39773	20153	4473		495	310078	207259	98345	74149	21078	7049
		496	36619	18337	10698	2768	4012	4226		496	79543	66770	30086	11964	11876	4226		496	72788	57429	28716	19844	15065	6551		496	41041	26547	14216	10454	9122	4589		496	322689	213821	108635	39361	20384	4589		496	309548	205533	97745	74312	21039	6985
		497	36477	18109	10759	2743	3963	4331		497	78792	66599	29730	11922	11780	4331		497	72797	56614	28901	19600	14813	6454		497	41104	26443	14664	10762	9150	4597		497	319377	211166	108067	39084	20199	4597		497	306307	203632	97419	73629	21088	7121
		498	36781	18170	10672	2726	4029	4369		498	78624	66061	29527	12053	11678	4369		498	72554	56641	28314	19787	14910	6722		498	41207	26309	14278	10733	9377	4686		498	318658	210868	107481	38897	20196	4686		498	303147	202865	97056	73830	21319	7347
		499	36643	18285	10602	2821	4100	4415		499	77667	65715	29334	11892	11752	4415		499	72248	56676	28385	19766	15081	6781		499	40987	26699	14399	10572	9366	4799		499	316644	208411	106298	38909	20193	4799		499	304125	202377	96466	73203	21318	7420
		500	36588	18317	10656	2752	4078	4607		500	76959	65446	28919	11539	11847	4607		500	71888	56482	28438	19558	14871	7004		500	41071	26556	14519	10722	9195	4750		500	316075	208325	105979	38637	20021	4750		500	300183	201706	95163	72983	21131	7604
		501	36360	18141	10631	2765	3958	4636		501	76384	64462	28904	11588	11548	4636		501	71453	56162	28206	19895	14933	6942		501	40734	26359	14328	10506	9283	4908		501	312391	205736	104952	38368	19806	4908		501	299685	199366	95333	72326	21048	7575
		502	36178	18231	10662	2730	4013	4598		502	76025	63659	28555	11656	11540	4598		502	71002	55366	28083	19678	15052	7238		502	40611	26301	14403	10515	9190	4870		502	311102	204087	104820	38123	19785	4870		502	297414	198665	94485	71869	20998	7861
		503	36097	18175	10682	2685	4048	4728		503	75096	63477	27806	11611	11351	4728		503	70389	55767	27887	19428	15054	7365		503	40417	26328	14467	10609	9242	5028		503	309601	202791	103598	37625	19490	5028		503	295645	197252	93673	71418	20907	7892
		504	36156	18086	10574	2715	4140	4698		504	73870	62682	27938	11527	11406	4698		504	70203	54720	27542	19447	14943	7372		504	40604	25969	14320	10574	9252	5011		504	308392	201222	102623	37314	19613	5011		504	290526	195508	93036	70741	20903	8096
		505	36395	18208	10469	2764	3968	4855		505	73332	61956	27599	11190	11419	4855		505	69438	54178	27656	19462	15004	7633		505	40155	26091	14321	10629	9156	5062		505	304726	200485	101530	36995	19387	5062		505	291862	194110	92073	70221	20683	8036
		506	35929	17987	10381	2665	3940	4828		506	72413	61551	27007	11152	11333	4828		506	69041	54418	27385	19077	14912	7718		506	40105	26039	14260	10508	9241	5123		506	300613	197182	100121	36318	19290	5123		506	287456	191337	91085	69557	20553	8430
		507	35704	17633	10482	2808	3993	4802		507	71677	60694	27227	11068	11196	4802		507	68634	53984	26974	19195	15085	7679		507	39403	25827	14167	10526	9133	5245		507	300712	195119	99351	36093	19402	5245		507	284830	189919	90636	69356	20540	8346
		508	35517	17801	10335	2701	3988	4944		508	70849	60013	26765	10915	11197	4944		508	67946	53738	26982	18830	14854	7823		508	39014	25482	13948	10491	8992	5339		508	296666	193412	98391	35905	19016	5339		508	284175	188255	89470	68266	20421	8514
		509	35297	17701	10347	2707	3949	5175		509	69560	59193	26206	11008	11045	5175		509	67083	53038	26713	18868	14910	7747		509	39435	25390	13872	10368	8891	5265		509	293143	193046	96669	35464	19018	5265		509	282558	186497	88624	67964	20305	8502
		510	34738	17394	10123	2720	3853	5129		510	69384	58631	26069	10663	11082	5129		510	66615	52655	26472	18722	14856	7891		510	38819	25367	13760	10173	9038	5476		510	290872	190084	95772	34938	18795	5476		510	276684	184589	88040	66916	19963	8423
		511	34560	17438	10238	2741	3951	5180		511	67997	57454	25363	10385	10855	5180		511	65668	51910	26208	18697	14603	7923		511	38285	24796	13763	10212	9004	5618		511	286659	187067	94675	34612	18552	5618		511	274906	183205	86645	66117	20023	8588
		512	34077	16949	10042	2700	3888	5275		512	66380	56725	24843	10352	10739	5275		512	64951	51348	25731	18563	14526	8185		512	38414	24615	13496	10195	9001	5517		512	284189	185323	93160	34175	18407	5517		512	273983	180847	86047	65702	19911	8596
		513	33853	16900	9957	2678	3891	5239		513	65602	56057	24567	10276	10590	5239		513	64512	50809	25540	18158	14519	8104		513	37873	24507	13444	10152	9067	5561		513	279858	183490	91939	33570	17970	5561		513	271270	178673	84856	64809	19830	8861
		514	33600	16870	9787	2697	3845	5157		514	64918	55063	24277	9950	10452	5157		514	63202	50249	25551	18158	14380	8150		514	37214	24165	13371	10152	8777	5571		514	277240	181052	90316	32941	17759	5571		514	265922	176546	83795	64009	19538	8824
		515	33472	16675	9599	2741	3700	5297		515	63272	54139	23729	9902	10406	5297		515	62891	49860	25040	18116	14326	8325		515	37051	24104	13254	9945	8873	5650		515	273410	178783	89009	32792	17775	5650		515	262673	173438	82929	62924	19257	8947
		516	32838	16397	9497	2617	3720	5364		516	62081	53157	23189	9738	9990	5364		516	61710	48870	24750	17645	14165	8403		516	36409	24065	13064	9986	8713	5563		516	271963	176124	87602	32088	17468	5563		516	259089	171459	81207	62335	19111	8966
		517	32257	16289	9498	2594	3632	5310		517	61606	52021	22659	9549	10095	5310		517	61161	48172	24378	17480	14084	8321		517	36022	23364	12929	9747	8691	5805		517	267141	173538	86453	31332	17201	5805		517	256622	169748	79602	61351	19214	8963
		518	31901	16154	9358	2535	3686	5271		518	60096	51025	22373	9322	10036	5271		518	59768	47399	24324	17070	13884	8451		518	35555	22994	12457	9598	8439	5686		518	263187	170837	84687	31026	17103	5686		518	251482	167540	78814	60139	18760	9004
		519	31536	16056	9308	2639	3686	5270		519	59144	50724	22150	9367	9825	5270		519	59240	47211	23803	17126	13859	8493		519	35531	23177	12457	9654	8369	5701		519	258821	169120	83554	30941	16812	5701		519	249270	164993	77475	59572	18609	8986
		520	31410	15683	9134	2523	3665	5373		520	58333	49577	21417	9313	9536	5373		520	58472	46311	23453	16888	13921	8471		520	34718	22686	12246	9508	8459	5737		520	257295	166184	82312	30045	16589	5737		520	246235	161850	76315	58084	18254	8993
		521	30862	15432	9116	2517	3665	5233		521	56632	48826	21232	9189	9426	5233		521	57252	45694	22935	16734	13673	8397		521	34092	22256	12151	9378	8350	5711		521	252662	162985	80928	29702	16458	5711		521	242685	160176	75070	57327	18127	8940
		522	30342	15318	8793	2473	3484	5473		522	55703	47554	20945	8861	9388	5473		522	56702	44691	22745	16462	13548	8493		522	33974	22162	12193	9284	8258	5624		522	248652	160769	79525	29059	16110	5624		522	238736	157978	73921	57032	18134	8984
		523	30048	15150	8978	2492	3515	5261		523	54861	46704	20407	8753	9323	5261		523	55901	44386	22444	16330	13188	8505		523	33344	21584	11947	9350	8196	5621		523	244986	157835	78010	28707	15987	5621		523	236277	155744	72668	55605	17507	8984
		524	29631	14817	8625	2317	3435	5283		524	53485	45765	20135	8419	9204	5283		524	54944	43474	22080	15987	13162	8484		524	32535	21370	11729	8966	8140	5738		524	242452	155764	76291	28103	15814	5738		524	231876	152806	71382	55193	17503	8933
		525	29104	14614	8558	2402	3422	5345		525	52563	45074	19643	8433	8914	5345		525	53862	43138	21761	15730	13014	8532		525	32618	20999	11479	8828	8042	5649		525	238442	153463	75013	27514	15444	5649		525	228153	150902	69988	54333	17129	9157
		526	28628	14494	8333	2353	3401	5217		526	51373	44079	19284	8267	8939	5217		526	52704	42204	21602	15592	12816	8565		526	31850	20710	11493	8796	7797	5702		526	234290	150499	73581	27193	15117	5702		526	225898	148624	68791	53022	16895	8911
		527	28281	14259	8285	2385	3317	5294		527	50488	43393	19166	8216	8622	5294		527	52202	41656	21190	15241	12814	8484		527	31350	20411	11236	8735	7888	5545		527	232066	148604	72386	26401	14891	5545		527	221874	146549	67690	52340	16742	9011
		528	27799	13950	8150	2298	3292	5334		528	49116	42441	18351	7955	8787	5334		528	50997	40989	20684	15211	12618	8635		528	30701	20009	11000	8698	7727	5616		528	228396	145434	70528	25976	14639	5616		528	218952	143760	66373	50991	16624	8882
		529	27437	13938	8092	2328	3246	5279		529	48431	41457	18201	7859	8478	5279		529	50243	40039	20259	14916	12393	8567		529	30342	19762	10785	8538	7753	5580		529	223809	143675	69441	25563	14328	5580		529	215175	141094	65058	50463	16483	8897
		530	27047	13549	7955	2310	3173	5258		530	47237	40933	17941	7712	8413	5258		530	49324	39386	19974	14699	12513	8383		530	29820	19625	10727	8408	7604	5538		530	221226	141472	68314	25196	14183	5538		530	211815	139284	64276	49722	16234	8924
		531	26283	13367	7697	2276	3183	5269		531	46250	40024	17368	7495	8293	5269		531	48219	39010	19855	14580	12053	8373		531	29204	19377	10501	8291	7400	5592		531	217134	138657	67162	24707	13927	5592		531	208867	136776	62888	48499	15984	8830
		532	26072	13101	7592	2260	3068	5296		532	45253	38864	16840	7365	8041	5296		532	47464	38060	19438	14475	11962	8267		532	28866	19167	10473	8047	7374	5536		532	213104	136331	65451	24276	13667	5536		532	205891	134232	61961	47677	15763	8903
		533	25584	13040	7560	2113	3097	5327		533	44405	37750	16556	7288	7849	5327		533	46629	37287	19006	14093	11983	8382		533	28380	18563	10449	8059	7307	5582		533	210403	133537	64261	23652	13620	5582		533	201324	132356	60303	47123	15463	8700
		534	25032	12658	7408	2140	3072	5192		534	43117	37196	16162	7036	7835	5192		534	45424	36858	18704	13759	11816	8334		534	27801	18304	10040	8071	7173	5527		534	207094	130525	62730	23154	13329	5527		534	198589	130371	59538	46039	15333	8851
		535	24425	12663	7419	2157	2968	5315		535	42187	36122	15888	6884	7743	5315		535	44995	35877	18613	13538	11709	8532		535	27147	18026	9813	7842	7052	5596		535	203366	129385	61602	22754	13165	5596		535	194285	126889	58274	45454	15184	8702
		536	24241	12289	7188	2096	2990	5164		536	41485	35528	15388	6909	7645	5164		536	43624	35233	18093	13378	11392	8313		536	26744	17520	9824	7770	6847	5438		536	198938	126183	60163	22452	12770	5438		536	192993	125085	56692	44172	14869	8763
		537	23829	12244	7098	2140	2946	5123		537	40189	34704	15121	6732	7301	5123		537	43166	34821	17738	13252	11258	8284		537	26333	17384	9529	7467	6961	5553		537	196896	123066	58622	21698	12533	5553		537	188516	122448	55794	43154	14496	8589
		538	23444	11867	7049	2023	2886	5136		538	39554	34145	14697	6681	7298	5136		538	42131	33958	17419	12886	11132	8114		538	25840	17042	9464	7388	6908	5341		538	193863	120599	57423	21366	12428	5341		538	184901	120650	54893	42428	14387	8625
		539	22918	11828	6799	2035	2867	5066		539	38413	32944	14317	6385	7243	5066		539	41568	33656	16997	12515	11056	8117		539	25216	16427	9066	7353	6767	5543		539	189131	118594	56321	20887	12125	5543		539	182754	118163	53500	41873	14175	8493
		540	22476	11615	6588	2072	2704	5062		540	37681	32213	14013	6249	7214	5062		540	40500	33091	16743	12525	10891	8078		540	24928	16421	9005	7192	6654	5427		540	185641	116650	55095	20229	11904	5427		540	178529	116161	52437	41252	13907	8467
		541	21867	11300	6655	2057	2851	4986		541	36579	31253	13848	6209	6989	4986		541	39626	32081	16417	12312	10521	7954		541	24404	16034	9074	6959	6475	5227		541	182594	114403	53504	19990	11823	5227		541	175243	113616	50998	39924	13560	8475
		542	21738	11148	6445	1947	2726	4871		542	35776	30971	13460	6053	6886	4871		542	38764	31611	16040	12045	10507	7945		542	23958	15850	8832	7069	6445	5283		542	178771	111601	52734	19544	11597	5283		542	173336	111595	50135	39549	13563	8369
		543	21363	10825	6245	1956	2730	4866		543	34556	29990	13240	5951	6764	4866		543	37919	30854	15693	11816	10322	7957		543	23631	15424	8740	6816	6342	5125		543	177071	109512	51564	19173	11281	5125		543	168957	108745	49208	38417	13242	8400
		544	20794	10642	6267	1973	2570	4768		544	33758	29218	12729	5731	6576	4768		544	37236	30309	15545	11899	10305	7787		544	23185	15082	8488	6715	6327	5119		544	172291	106843	50052	18865	11084	5119		544	165668	106505	48270	37669	13146	8178
		545	20546	10441	6267	1896	2519	4898		545	32877	28689	12607	5775	6485	4898		545	36168	29760	15354	11524	10055	7734		545	22468	14828	8361	6740	6154	5205		545	168449	105124	48684	18288	10877	5205		545	162157	104642	46600	36888	12755	8170
		546	20001	10388	5936	1900	2576	4769		546	32252	27917	12062	5465	6442	4769		546	35568	29023	14960	11283	9787	7930		546	21938	14498	8219	6548	6281	5033		546	165935	102783	48004	17960	10701	5033		546	160109	102641	46163	36080	12850	8217
		547	19543	10105	5971	1839	2498	4674		547	31491	27349	12123	5490	6262	4674		547	34925	28334	14703	11051	9818	7797		547	21519	14073	7947	6470	5990	5125		547	162879	100323	46658	17511	10507	5125		547	157071	100544	44865	35683	12531	8125
		548	19366	9933	5859	1819	2433	4870		548	30853	26532	11664	5376	6155	4870		548	34404	27797	14448	10949	9579	7461		548	21136	14058	7851	6340	5890	5084		548	159636	98686	45728	17086	10363	5084		548	153701	98585	43955	34790	12321	8043
		549	18954	9690	5593	1683	2372	4620		549	29924	25971	11450	5187	5842	4620		549	33289	27379	14148	10644	9593	7500		549	20923	13782	7740	6353	5755	5147		549	156278	96300	44672	17006	10071	5147		549	151238	96465	43059	33809	11839	7826
		550	18528	9667	5553	1735	2399	4762		550	29098	25340	10878	5101	6034	4762		550	32745	26654	13785	10632	9112	7471		550	20350	13513	7596	6148	5697	5147		550	153929	94143	43343	16536	10023	5147		550	147526	94445	41847	33207	11649	7815
		551	18120	9208	5442	1720	2305	4625		551	28535	24680	10741	5084	5865	4625		551	32038	26255	13676	10317	9187	7474		551	19924	13167	7559	6065	5730	4771		551	151184	92319	42706	16116	9848	4771		551	144384	93021	41309	32567	11648	7819
		552	17829	9084	5418	1673	2301	4552		552	27758	24311	10578	4925	5612	4552		552	31217	25570	13328	10303	8994	7207		552	19516	12750	7448	5978	5593	4918		552	147567	90140	41649	15895	9542	4918		552	142703	91051	40243	32037	11425	7702
		553	17400	8884	5298	1687	2223	4622		553	27121	23468	10305	4783	5560	4622		553	30488	25348	12973	9962	8997	7287		553	19236	12705	7152	5892	5503	4771		553	144967	88496	40721	15413	9436	4771		553	140004	88745	39425	31380	11236	7638
		554	17102	8767	5169	1618	2311	4492		554	26519	23132	10177	4722	5467	4492		554	29759	24793	12621	9806	8618	7380		554	18765	12349	6995	5659	5323	4826		554	141821	86287	39538	15275	9301	4826		554	137018	86836	38109	30527	11033	7576
		555	16741	8637	5141	1726	2188	4373		555	25772	22272	9715	4664	5438	4373		555	29283	23994	12444	9653	8603	7107		555	18369	12211	7029	5714	5306	4588		555	139621	84458	38596	14699	8973	4588		555	134565	84622	37304	29935	10849	7605
		556	16266	8360	4930	1692	2189	4513		556	24961	21962	9623	4428	5172	4513		556	28548	23647	12325	9522	8646	7121		556	17943	11855	6672	5616	5115	4673		556	136264	81796	37679	14327	8903	4673		556	130834	82687	36663	29361	10618	7462
		557	15996	8215	4835	1622	2079	4280		557	24338	21275	9439	4377	5116	4280		557	27830	23324	12126	9239	8280	7133		557	17421	11682	6578	5444	5042	4515		557	133535	80632	36721	14115	8732	4515		557	128651	81072	35600	28542	10376	7290
		558	15378	8145	4763	1516	2102	4306		558	23872	20790	9215	4390	5011	4306		558	27242	22455	11696	8991	8272	7026		558	17221	11366	6380	5319	4941	4636		558	130618	78518	35612	13700	8414	4636		558	125960	79435	34949	27884	10226	7263
		559	15601	7882	4685	1534	2174	4255		559	23074	20209	8783	4251	4948	4255		559	26456	22101	11616	8876	8006	6744		559	16749	11133	6269	5142	4898	4493		559	128199	76712	34866	13523	8260	4493		559	123154	77414	34274	27200	9984	7108
		560	14960	7834	4540	1466	2054	4255		560	22549	19665	8601	4224	4945	4255		560	25963	21751	11264	8769	7924	6828		560	16541	10950	6088	5067	4927	4490		560	125587	74925	33694	13160	8143	4490		560	120656	76099	33414	26669	9904	7144
		561	14599	7725	4539	1430	1972	4271		561	21822	19072	8299	4083	4811	4271		561	25391	21257	10922	8717	7740	6630		561	15833	10767	5970	5074	4818	4458		561	122452	73125	33075	12807	8035	4458		561	118428	73874	32719	25966	9696	6901
		562	14350	7519	4346	1401	1973	4174		562	21161	18394	8266	3963	4776	4174		562	24715	20621	10907	8554	7772	6789		562	15679	10383	5958	4916	4714	4377		562	119221	71095	32106	12545	7998	4377		562	115204	71745	31826	25362	9471	6990
		563	13975	7252	4336	1442	1920	3955		563	20733	18137	8079	3784	4575	3955		563	24084	20180	10513	8504	7534	6649		563	15377	10083	5777	4929	4655	4283		563	117444	70046	31441	12080	7775	4283		563	113629	70572	31382	25034	9257	6666
		564	13764	7115	4290	1387	1860	4009		564	20161	17772	7715	3765	4481	4009		564	23477	19872	10347	8180	7444	6560		564	14922	10070	5585	4775	4527	4199		564	114781	67896	30724	11795	7563	4199		564	110459	68880	30174	24385	9164	6819
		565	13464	7115	4107	1399	1822	3950		565	19541	17314	7484	3718	4381	3950		565	23155	19043	10007	8032	7307	6401		565	14517	9830	5527	4680	4418	4147		565	111868	66644	29937	11617	7430	4147		565	108352	67425	29276	23709	9015	6728
		566	12987	6875	4035	1380	1804	3745		566	19145	16931	7469	3601	4354	3745		566	22308	18794	9979	7781	7187	6521		566	14351	9550	5335	4598	4342	4225		566	109252	64741	28838	11333	7137	4225		566	105659	65550	28619	23135	8770	6547
		567	12736	6643	4027	1295	1792	3892		567	18326	16089	7439	3604	4151	3892		567	21858	18382	9730	7609	6981	6193		567	13777	9307	5209	4450	4300	4082		567	106691	63017	28075	11122	7074	4082		567	103454	63753	27754	22879	8655	6308
		568	12389	6571	3805	1273	1747	3780		568	17992	15714	7132	3530	4169	3780		568	21176	17791	9500	7420	6905	6046		568	13499	9081	5103	4387	4262	4057		568	104031	60881	27330	10560	6848	4057		568	100561	61727	27105	22006	8363	6359
		569	12131	6323	3853	1289	1776	3771		569	17508	15285	6725	3232	3969	3771		569	20397	17501	9229	7244	6644	6030		569	13201	8958	4990	4314	4104	3933		569	101624	59757	26634	10515	6774	3933		569	97646	60565	26793	21470	8424	6111
		570	11678	6150	3609	1281	1708	3644		570	16943	14777	6493	3361	3919	3644		570	20128	16821	8925	7062	6511	5834		570	12822	8746	4908	4184	4074	3802		570	98769	57920	25577	10220	6538	3802		570	95546	58550	25340	21090	8156	6200
		571	11464	6013	3649	1219	1687	3566		571	16434	14524	6514	3257	3820	3566		571	19465	16429	8771	6937	6312	5838		571	12405	8389	4733	4194	3978	3832		571	96807	56035	25120	10031	6455	3832		571	93340	57157	24974	20393	7918	5900
		572	11144	5972	3574	1193	1679	3495		572	15768	14003	6321	3133	3768	3495		572	19240	16109	8478	6673	6318	5682		572	12097	8268	4687	4091	3919	3702		572	94490	54769	24295	9578	6321	3702		572	90575	55764	24341	19974	7715	6031
		573	11045	5704	3501	1180	1618	3517		573	15320	13624	6124	3084	3570	3517		573	18543	16018	8271	6685	6208	5664		573	11764	8061	4624	3950	3811	3588		573	91698	52789	23585	9440	6025	3588		573	88752	54393	23606	19336	7657	5930
		574	10699	5514	3456	1137	1508	3356		574	14721	13378	5804	2989	3588	3356		574	17932	15547	8122	6436	6156	5579		574	11728	7791	4363	3828	3699	3661		574	89285	51634	22922	9069	5966	3661		574	86287	52712	23148	18911	7350	5725
		575	10303	5531	3238	1154	1486	3352		575	14555	12963	5757	2855	3509	3352		575	17550	14973	8143	6389	5926	5540		575	11230	7703	4219	3667	3610	3605		575	86652	49822	22369	8829	5847	3605		575	83903	51441	22369	18217	7197	5696
		576	10153	5366	3177	1156	1490	3411		576	13963	12535	5529	2817	3463	3411		576	17104	14703	7608	6197	5864	5379		576	10925	7393	4251	3666	3529	3580		576	84686	48799	21783	8881	5687	3580		576	81440	49910	21827	17907	7078	5544
		577	9824	5165	3131	1033	1435	3291		577	13693	12173	5317	2688	3405	3291		577	16499	14190	7612	5978	5694	5404		577	10758	7260	4064	3607	3430	3477		577	82733	47450	21044	8645	5616	3477		577	79290	48772	21289	17418	7017	5426
		578	9525	5096	2964	1114	1432	3145		578	13327	11760	5300	2704	3347	3145		578	16213	13825	7379	5898	5511	5209		578	10516	7144	3841	3372	3369	3349		578	79723	45626	20472	8280	5531	3349		578	77807	47204	20623	16949	6837	5345
		579	9370	4828	2872	1005	1358	3106		579	12749	11382	4960	2649	3181	3106		579	15661	13480	7220	5893	5603	5069		579	10038	6891	3614	3455	3313	3183		579	78335	44888	19735	7974	5226	3183		579	75585	46250	19760	16520	6643	5272
		580	9036	4846	2840	981	1374	3154		580	12359	11062	5056	2599	3149	3154		580	15129	13188	7003	5665	5263	5155		580	9781	6815	3533	3378	3225	3218		580	76092	43364	19216	7816	5205	3218		580	73319	44777	19494	16175	6517	5152
		581	8755	4662	2828	1011	1321	3049		581	12224	10646	4782	2461	3049	3049		581	14831	12803	6726	5392	5221	4818		581	9704	6600	3455	3264	3172	3235		581	73949	42107	18503	7548	5121	3235		581	71198	43234	18825	15587	6322	4958
		582	8607	4564	2773	997	1358	2945		582	11652	10568	4700	2405	3003	2945		582	14291	12449	6659	5343	5006	4888		582	9367	6340	3424	3193	3108	3057		582	72097	40986	18166	7482	5012	3057		582	69620	42104	18323	15219	6092	4904
		583	8488	4369	2659	974	1218	2991		583	11131	10062	4656	2393	2845	2991		583	14045	11983	6490	5339	5026	4723		583	9081	6249	3414	3166	3059	3179		583	69594	39608	17547	7216	4766	3179		583	67544	40665	17583	14797	6053	4876
		584	8142	4297	2668	929	1267	2825		584	10934	9773	4450	2340	2831	2825		584	13473	11681	6372	5127	4821	4695		584	8847	6017	3359	3059	2959	3024		584	67968	38169	17094	6840	4752	3024		584	65538	39717	17223	14520	5866	4792
		585	7987	4238	2575	758	1240	2711		585	10666	9510	4158	2197	2821	2711		585	13117	11353	6240	4896	4672	4457		585	8638	5812	3301	3021	2964	2817		585	65578	37083	16486	6720	4508	2817		585	63014	38426	16618	13977	5687	4593
		586	7686	4085	2478	734	1127	2751		586	10372	9241	4270	2201	2665	2751		586	12974	10993	6231	4864	4677	4341		586	8490	5620	3267	2967	2798	2912		586	64692	35955	15852	6615	4459	2912		586	62117	37158	16550	13692	5641	4625
		587	7555	4141	2380	743	1102	2603		587	10073	9003	4164	2174	2765	2603		587	12535	10941	5962	4610	4550	4275		587	8155	5564	3200	2958	2809	2913		587	62755	34922	15597	6438	4469	2913		587	60836	36572	15822	13553	5504	4530
		588	7465	4051	2357	705	1134	2572		588	9928	8739	3959	2036	2527	2572		588	12238	10571	5668	4609	4472	4219		588	8013	5479	3156	2874	2790	2744		588	61822	34352	15335	6264	4267	2744		588	59529	35779	15847	13079	5443	4458
		589	7172	3867	2246	786	1055	2591		589	9370	8512	3973	2034	2614	2591		589	12040	10379	5663	4485	4432	4177		589	7814	5433	3205	2740	2777	2753		589	59813	33149	14628	6258	4216	2753		589	57563	34887	15093	12771	5191	4391
		590	7142	3808	2313	683	1065	2539		590	9326	8379	3767	1988	2510	2539		590	11588	10109	5525	4535	4205	4067		590	7635	5222	3094	2678	2605	2793		590	58605	32825	14557	6161	4118	2793		590	56710	33966	14738	12578	5116	4244
		591	6931	3564	2259	646	1076	2481		591	9037	7975	3677	1883	2400	2481		591	11325	9799	5304	4348	4143	4088		591	7436	5200	2979	2669	2644	2601		591	57043	31489	13992	5741	4073	2601		591	54745	32812	14492	12232	5145	4314
		592	6678	3622	2221	625	907	2497		592	8632	7952	3591	1879	2442	2497		592	10993	9737	5197	4319	4083	3951		592	7270	5015	3009	2610	2533	2568		592	55112	30657	13581	5760	3922	2568		592	53551	32077	14012	11763	4924	4179
		593	6521	3470	2175	624	960	2427		593	8360	7659	3538	1848	2309	2427		593	10675	9396	5056	4152	4008	3778		593	7050	4815	2827	2525	2567	2661		593	53580	29642	13061	5400	3854	2661		593	52001	30708	13589	11556	4975	4150
		594	6349	3384	2016	613	1042	2408		594	8152	7207	3369	1831	2298	2408		594	10397	9228	4961	4066	3921	3801		594	7005	4641	2815	2528	2354	2491		594	52275	28683	12850	5431	3725	2491		594	50403	30079	13194	11095	4618	3964
		595	6215	3458	2038	602	960	2365		595	7849	7266	3264	1735	2222	2365		595	9969	8839	4789	4012	3941	3724		595	6683	4605	2759	2429	2417	2508		595	50462	27620	12482	5356	3632	2508		595	48662	29087	12923	10962	4644	3890
		596	6075	3360	1946	556	917	2299		596	7677	7061	3193	1655	2170	2299		596	9784	8565	4728	3937	3670	3657		596	6486	4515	2701	2314	2383	2514		596	49031	27163	11931	5074	3547	2514		596	47301	28484	12603	10547	4595	3808
		597	5826	3242	1908	597	919	2262		597	7433	6848	3101	1659	2128	2262		597	9603	8452	4628	3735	3643	3621		597	6174	4345	2593	2254	2289	2354		597	47215	26178	11849	5002	3408	2354		597	46295	27564	12080	10370	4444	3714
		598	5748	3084	1893	542	876	2241		598	7174	6549	3057	1633	2124	2241		598	9290	8212	4607	3714	3642	3471		598	6252	4184	2470	2212	2166	2333		598	46306	25747	11376	4998	3409	2333		598	44890	26772	11621	10107	4411	3668
		599	5639	3112	1829	541	799	2155		599	7076	6455	2932	1644	2045	2155		599	9191	7982	4357	3608	3571	3464		599	6039	4165	2488	2280	2108	2255		599	45125	25039	11090	4753	3234	2255		599	43994	26490	11571	9823	4266	3738
		600	5494	2977	1861	510	821	2109		600	6782	6226	2822	1568	1980	2109		600	8864	7930	4356	3610	3498	3445		600	5839	4048	2424	2167	2102	2355		600	43992	24124	10802	4772	3172	2355		600	42629	25321	11143	9669	4195	3565
		601	5343	2910	1773	519	854	2076		601	6688	5957	2723	1590	1945	2076		601	8565	7584	4258	3436	3356	3441		601	5594	3988	2374	2046	2119	2204		601	42754	23478	10505	4697	3284	2204		601	41603	24829	10929	9446	4045	3520
		602	5220	2855	1661	534	774	2025		602	6507	6016	2692	1572	1967	2025		602	8415	7503	4228	3350	3382	3372		602	5572	3772	2354	2027	2017	2068		602	41587	22801	10169	4498	3138	2068		602	40484	24016	10479	9144	4039	3406
		603	5084	2745	1652	537	833	1976		603	6161	5540	2678	1455	2003	1976		603	8102	7242	4023	3295	3315	3380		603	5356	3790	2273	2043	2026	2163		603	40384	21976	9957	4325	3084	2163		603	39297	23314	10422	8876	3803	3374
		604	5038	2636	1685	526	805	2033		604	6111	5564	2621	1402	1846	2033		604	7972	7056	3850	3100	3210	3215		604	5283	3581	2070	1919	1952	2108		604	39241	21703	9687	4196	3160	2108		604	38090	22534	9971	8772	3859	3376
		605	4727	2627	1536	557	780	1903		605	5923	5601	2594	1300	1875	1903		605	7862	6864	3870	3200	3067	3098		605	5142	3384	2161	2006	1946	2083		605	38027	20848	9263	4100	2954	2083		605	36968	22103	9776	8404	3666	3193
		606	4533	2478	1609	490	756	1938		606	5702	5117	2401	1363	1720	1938		606	7534	6612	3751	3018	2999	3059		606	4999	3463	1977	1867	1831	1973		606	36932	19999	8996	4005	2824	1973		606	35808	21348	9463	8185	3688	3144
		607	4545	2484	1463	512	692	1882		607	5556	4943	2278	1334	1586	1882		607	7193	6474	3554	3104	2913	3037		607	4875	3468	1970	1837	1861	1974		607	35903	19396	8648	3897	2763	1974		607	34601	20657	9268	7935	3486	3164
		608	4415	2499	1499	448	711	1933		608	5312	4815	2233	1286	1710	1933		608	7012	6369	3454	2975	2912	2999		608	4647	3334	1906	1797	1772	1839		608	34364	18720	8503	3782	2753	1839		608	33558	20015	8739	7489	3415	3096
		609	4346	2409	1401	449	721	1755		609	5414	4705	2223	1144	1676	1755		609	6887	6083	3380	2866	2830	2878		609	4531	3274	1835	1741	1689	1868		609	33657	18252	8207	3568	2621	1868		609	32616	19347	8726	7510	3288	3028
		610	4262	2231	1349	442	646	1749		610	5065	4639	2092	1207	1542	1749		610	6691	5967	3328	2691	2719	2844		610	4489	3100	1737	1664	1682	1783		610	32080	17380	7840	3486	2529	1783		610	31158	18845	8500	7244	3229	2905
		611	3950	2196	1396	448	577	1716		611	4802	4455	2092	1118	1556	1716		611	6339	5696	3221	2590	2603	2747		611	4296	3035	1766	1681	1649	1767		611	31211	16888	7687	3388	2469	1767		611	30106	17833	8166	7101	3230	2839
		612	3834	2178	1348	407	576	1644		612	4737	4345	1918	1131	1488	1644		612	6150	5567	3231	2621	2581	2726		612	4058	3006	1666	1667	1655	1708		612	30106	16436	7343	3378	2311	1708		612	29452	17609	7885	6722	3162	2743
		613	3771	2098	1324	449	615	1613		613	4500	4080	1963	1115	1460	1613		613	5906	5562	3065	2524	2552	2567		613	4050	2837	1592	1544	1509	1670		613	28889	15781	7407	3223	2283	1670		613	28253	16983	7632	6702	3045	2698
		614	3466	2024	1274	374	594	1683		614	4327	3998	1864	994	1486	1683		614	5752	5316	2905	2423	2345	2485		614	3947	2755	1506	1515	1477	1663		614	27801	15261	6793	3104	2231	1663		614	27357	16363	7217	6330	2851	2508
		615	3487	1984	1251	355	593	1488		615	4175	3907	1729	1013	1368	1488		615	5593	5092	2740	2348	2369	2418		615	3714	2679	1462	1496	1419	1563		615	27105	14379	6610	3054	2123	1563		615	26428	15627	7218	6136	2889	2559
		616	3215	1802	1117	364	596	1443		616	4097	3781	1735	1039	1281	1443		616	5370	4903	2793	2257	2273	2332		616	3576	2614	1502	1415	1400	1577		616	25707	14129	6302	2928	2136	1577		616	25283	15119	6720	6002	2805	2439
		617	3250	1840	1127	349	539	1377		617	3856	3649	1673	957	1303	1377		617	5250	4752	2641	2211	2298	2316		617	3544	2484	1449	1329	1407	1490		617	25318	13378	6168	2837	2033	1490		617	24298	14479	6646	5780	2760	2390
		618	3055	1728	1087	346	551	1348		618	3620	3459	1585	946	1248	1348		618	4937	4493	2599	2219	2098	2278		618	3347	2410	1369	1270	1299	1498		618	23917	12703	5864	2732	1955	1498		618	23195	14161	6244	5707	2583	2308
		619	3144	1697	1086	311	502	1355		619	3620	3385	1562	843	1262	1355		619	4755	4392	2389	2042	2100	2159		619	3232	2321	1259	1312	1271	1361		619	23213	12498	5724	2717	1874	1361		619	22630	13632	6037	5429	2508	2193
		620	2986	1582	1006	329	479	1360		620	3426	3344	1481	897	1176	1360		620	4628	4383	2469	2013	1938	2099		620	3147	2236	1222	1284	1281	1394		620	22106	12034	5478	2553	1848	1394		620	21578	12955	5922	5162	2457	2141
		621	2808	1587	998	329	425	1283		621	3404	3082	1422	780	1132	1283		621	4529	4103	2327	1936	1960	2032		621	2977	2200	1218	1236	1147	1368		621	21359	11661	5224	2499	1783	1368		621	20717	12497	5630	5088	2286	2109
		622	2801	1526	944	294	488	1299		622	3207	2875	1441	745	1079	1299		622	4431	3901	2190	1884	1908	1974		622	2908	2078	1167	1184	1184	1333		622	20561	11048	5071	2355	1773	1333		622	19988	12001	5487	4899	2294	1998
		623	2700	1509	931	286	438	1260		623	3110	2839	1370	831	1095	1260		623	4085	3762	2107	1845	1845	1974		623	2805	2025	1176	1134	1146	1214		623	19567	10752	4942	2298	1634	1214		623	19287	11684	5207	4655	2183	1991
		624	2618	1511	923	292	480	1155		624	3023	2733	1264	787	1016	1155		624	4023	3716	2145	1747	1816	1974		624	2743	1959	1111	1058	1108	1254		624	18920	10453	4738	2353	1630	1254		624	18667	11125	5142	4627	2096	1963
		625	2539	1327	914	318	417	1184		625	2842	2707	1300	711	1050	1184		625	3889	3580	2084	1755	1750	1850		625	2679	1890	1039	1031	1072	1240		625	18540	9944	4653	2098	1670	1240		625	18039	10938	5037	4543	2085	1974
		626	2553	1291	922	259	382	1167		626	2783	2659	1237	737	949	1167		626	3715	3581	1985	1677	1733	1842		626	2591	1871	1032	1012	1090	1174		626	17724	9500	4459	2122	1519	1174		626	17594	10297	4750	4279	2067	1846
		627	2443	1350	760	313	427	1088		627	2688	2544	1141	668	908	1088		627	3535	3426	1937	1602	1675	1775		627	2540	1769	1019	957	1038	1081		627	17277	9180	4186	2055	1463	1081		627	16787	10073	4500	4169	1967	1834
		628	2271	1338	804	251	413	1017		628	2548	2535	1124	691	931	1017		628	3479	3299	1895	1580	1629	1717		628	2394	1768	989	933	967	1104		628	16711	8895	4193	1991	1422	1104		628	16272	9716	4419	3911	1901	1703
		629	2255	1225	783	223	387	1090		629	2515	2400	1174	710	909	1090		629	3474	3186	1848	1574	1529	1706		629	2412	1686	978	989	889	1134		629	16035	8604	4032	1838	1413	1134		629	15801	9317	4279	3981	1938	1723
		630	2211	1243	713	250	373	1057		630	2375	2278	1046	601	844	1057		630	3350	3125	1768	1543	1630	1656		630	2294	1574	955	982	910	1107		630	15320	8257	3927	1855	1381	1107		630	15203	9041	4251	3758	1868	1616
		631	2205	1245	701	252	375	994		631	2346	2217	1022	619	843	994		631	3232	2961	1751	1559	1461	1575		631	2181	1592	917	834	922	1054		631	14855	8037	3662	1797	1372	1054		631	14686	8818	4044	3588	1715	1656
		632	2091	1145	717	246	367	955		632	2203	2185	1039	638	791	955		632	3143	2825	1702	1419	1484	1594		632	2118	1493	871	903	942	1023		632	14501	7668	3580	1721	1238	1023		632	14104	8591	3915	3655	1685	1611
		633	2052	1113	650	228	329	889		633	2236	2011	1010	570	804	889		633	3018	2877	1602	1332	1442	1498		633	2003	1499	835	797	854	1009		633	13879	7419	3478	1581	1240	1009		633	13774	8162	3841	3357	1699	1545
		634	1884	1042	632	249	408	897		634	2080	2026	916	612	819	897		634	2975	2725	1568	1307	1379	1479		634	1990	1434	748	873	841	942		634	13297	7141	3282	1604	1256	942		634	13113	7935	3724	3357	1635	1618
		635	1731	1027	725	239	305	912		635	1953	1932	891	588	777	912		635	2766	2600	1534	1188	1352	1392		635	1849	1406	718	828	825	879		635	12532	6871	3199	1569	1206	879		635	12424	7597	3499	3262	1576	1534
		636	1678	981	605	211	274	865		636	1984	1905	868	525	730	865		636	2585	2553	1447	1275	1241	1463		636	1754	1369	713	776	760	943		636	12151	6553	3064	1537	1157	943		636	12174	7300	3323	3224	1499	1367
		637	1750	1010	659	130	303	801		637	1889	1805	881	536	671	801		637	2543	2462	1421	1197	1229	1345		637	1738	1237	685	772	676	775		637	11799	6154	3010	1414	1172	775		637	11509	6998	3214	2962	1503	1400
		638	1631	930	615	266	270	770		638	1844	1778	893	531	723	770		638	2479	2356	1399	1160	1181	1315		638	1719	1227	713	725	781	841		638	11296	6081	2847	1454	1053	841		638	11188	6620	3135	2939	1386	1332
		639	1630	936	574	246	259	781		639	1693	1700	807	469	690	781		639	2374	2324	1296	1155	1152	1255		639	1714	1175	726	702	680	820		639	10976	5905	2767	1391	1035	820		639	10719	6527	3025	2749	1415	1306
		640	1587	841	521	190	299	746		640	1626	1558	769	469	632	746		640	2397	2250	1279	1017	1126	1213		640	1641	1184	649	714	673	815		640	10545	5629	2643	1337	991	815		640	10401	6219	2898	2690	1240	1303
		641	1476	858	596	203	249	728		641	1635	1539	724	444	569	728		641	2233	2068	1220	1044	1047	1188		641	1524	1120	628	625	702	729		641	10109	5492	2491	1264	931	729		641	9884	6108	2863	2644	1188	1230
		642	1431	785	481	176	317	763		642	1565	1538	699	388	627	763		642	2114	2040	1158	978	1028	1218		642	1484	1150	623	649	613	806		642	9817	5236	2466	1332	932	806		642	9486	5941	2789	2518	1223	1251
		643	1337	836	477	213	259	652		643	1528	1409	730	457	576	652		643	2147	1940	1134	912	938	1153		643	1417	1039	572	580	605	705		643	9248	4988	2491	1180	900	705		643	9377	5688	2578	2491	1243	1113
		644	1348	778	489	177	242	663		644	1509	1345	681	423	533	663		644	1995	1899	1078	1020	961	1150		644	1413	1043	568	542	603	645		644	8983	4821	2235	1225	838	645		644	8873	5420	2602	2350	1214	1088
		645	1308	741	418	166	228	672		645	1383	1253	669	432	545	672		645	1964	1848	1082	969	974	1091		645	1357	962	585	581	561	724		645	8671	4729	2286	1225	884	724		645	8656	5199	2519	2279	1125	1051
		646	1241	726	472	181	220	639		646	1251	1293	624	315	567	639		646	1841	1800	987	937	876	987		646	1358	890	516	551	560	689		646	8385	4419	2221	1054	765	689		646	8157	5047	2290	2142	1122	1039
		647	1171	658	469	183	225	690		647	1301	1180	665	327	483	690		647	1830	1731	984	902	902	1033		647	1226	914	472	537	541	662		647	7869	4246	2006	981	799	662		647	7845	4750	2319	2166	1035	930
		648	1159	692	418	124	214	597		648	1275	1248	612	334	508	597		648	1719	1725	1005	912	890	1012		648	1231	872	476	554	535	633		648	7636	4126	2005	1037	761	633		648	7521	4623	2170	2030	1046	940
		649	1020	623	476	112	221	566		649	1181	1213	587	345	414	566		649	1651	1636	936	805	859	961		649	1116	856	463	506	458	567		649	7334	3991	1904	927	682	567		649	7205	4382	2125	1977	1026	967
		650	1094	669	409	137	187	560		650	1091	1080	544	270	386	560		650	1573	1492	911	794	756	883		650	1093	770	431	490	509	577		650	6963	3755	1745	958	711	577		650	6948	4240	2011	1847	979	950

## Sheet: Fig6a,c
	Fig.6a																				Fig.6c
		Exp1	CPB CP								Exp2	CPB CP										Exp1		40 µM	40 µM	40 µM		Exp2		40 µM	40 µM	40 µM
		time (sec)	80 µM	40 µM	20 µM	10 µM	5 µM	2.5 µM	1.25 µM		time (sec)	80 µM	40 µM	20 µM	10 µM	5 µM	2.5 µM	1.25 µM				time (sec)	Buffer	CPB	CPB CP	CPB CP PB2-tip mt		time (sec)	Buffer	CPB	CPB CP	CPB CP PB2-tip mt
		0	0.0004	0.0009	0.0007	0.0005	0.0005	0.0005	0.0005		0	0.0013	0.0005	0.0006	0.0008	0.0005	0.0004	0.0006				0	0.0001	0.0005	0.0009	0.0002		0	0.0001	0.0006	0.0005	0.0004
		3	0.0016	0.0013	0.0005	0.0015	0.0008	0.0004	0.0003		3	0.0025	0.0014	0.001	0.001	0.0007	0.0007	0.0004				3	0.0001	0.0006	0.0013	0.0002		3	0.0001	0.0007	0.0014	0.0007
		6	0.0048	0.0037	0.0019	0.0039	0.0011	0.0006	0.0006		6	0.0032	0.0031	0.0014	0.0016	0.0009	0.001	0.0006				6	0.0002	0.0006	0.0037	0.0002		6	0.0002	0.0011	0.0031	0.0008
		9	0.0073	0.005	0.004	0.0052	0.0014	0.001	0.0007		9	0.0061	0.0052	0.0019	0.0021	0.0015	0.0013	0.0006				9	0.0002	0.0007	0.005	0.0002		9	0.0002	0.0011	0.0052	0.001
		12	0.0091	0.0043	0.0037	0.0061	0.002	0.0013	0.0005		12	0.0084	0.0074	0.0028	0.0043	0.0017	0.0014	0.0006				12	0.0003	0.0004	0.0043	0.0003		12	0.0003	0.0011	0.0074	0.0012
		15	0.0116	0.0058	0.0078	0.0072	0.0023	0.002	0.0005		15	0.0108	0.0097	0.0048	0.0056	0.002	0.0018	0.0004				15	0.0008	0.0004	0.0058	0.0003		15	0.0003	0.0011	0.0097	0.0027
		18	0.0153	0.0093	0.0101	0.0085	0.0028	0.0026	0.0006		18	0.0199	0.0142	0.0068	0.0064	0.0023	0.0024	0.0004				18	0.0009	0.0015	0.0093	0.0004		18	0.0002	0.0011	0.0142	0.0029
		21	0.0292	0.0128	0.0201	0.01	0.0031	0.003	0.0006		21	0.0264	0.0166	0.0105	0.0079	0.0027	0.003	0.0004				21	0.0008	0.0013	0.0128	0.0004		21	0.0002	0.0011	0.0166	0.0031
		24	0.0485	0.0141	0.021	0.012	0.0042	0.0034	0.0008		24	0.0347	0.0191	0.0143	0.0095	0.003	0.0031	0.0007				24	0.0009	0.0011	0.0141	0.0005		24	0.0002	0.0011	0.0191	0.0032
		27	0.0627	0.0173	0.0244	0.0134	0.0048	0.0037	0.0009		27	0.0418	0.0241	0.0214	0.0111	0.0035	0.0033	0.0007				27	0.0009	0.0011	0.0173	0.0005		27	0.0003	0.0011	0.0241	0.0033
		30	0.0773	0.0204	0.028	0.0149	0.006	0.0042	0.0009		30	0.0586	0.0293	0.0235	0.0121	0.0044	0.0036	0.0008				30	0.0009	0.0008	0.0204	0.0005		30	0.0004	0.0011	0.0293	0.0035
		33	0.0987	0.0289	0.0398	0.0169	0.0071	0.0044	0.001		33	0.0652	0.0319	0.0267	0.0133	0.0058	0.0043	0.0009				33	0.0009	0.0005	0.0289	0.0006		33	0.0004	0.0012	0.0319	0.0036
		36	0.1144	0.0366	0.0492	0.0182	0.0076	0.0048	0.0011		36	0.0701	0.0372	0.034	0.0146	0.0066	0.0047	0.001				36	0.0009	0.0005	0.0366	0.0007		36	0.0005	0.0012	0.0372	0.0037
		39	0.1274	0.0634	0.0569	0.0204	0.0084	0.0051	0.0013		39	0.0897	0.0426	0.0407	0.0155	0.0072	0.0052	0.0012				39	0.001	0.0004	0.0634	0.0005		39	0.0005	0.0012	0.0426	0.0037
		42	0.1443	0.0717	0.0651	0.0225	0.0085	0.0057	0.0015		42	0.1035	0.0567	0.0462	0.0183	0.0079	0.0056	0.0013				42	0.0009	0.0003	0.0717	0.0006		42	0.0006	0.0013	0.0567	0.0039
		45	0.1575	0.0775	0.0655	0.0249	0.0093	0.006	0.0016		45	0.1172	0.0691	0.05	0.0228	0.0084	0.006	0.0014				45	0.0009	0.0002	0.0775	0.0007		45	0.0007	0.0013	0.0691	0.0039
		48	0.1862	0.0946	0.0692	0.0265	0.0105	0.0071	0.0017		48	0.1302	0.0792	0.0576	0.0254	0.009	0.0066	0.0015				48	0.0009	0.0003	0.0946	0.0006		48	0.0007	0.0012	0.0792	0.004
		51	0.1997	0.1064	0.0774	0.0281	0.011	0.0077	0.0019		51	0.1457	0.086	0.0632	0.0289	0.0094	0.0069	0.0016				51	0.0009	0.0003	0.1064	0.0007		51	0.0007	0.0013	0.086	0.0041
		54	0.2132	0.1201	0.0803	0.03	0.0116	0.0082	0.0021		54	0.1684	0.0998	0.0711	0.0299	0.01	0.0073	0.0017				54	0.0009	0.0004	0.1201	0.0008		54	0.0006	0.0013	0.0998	0.0041
		57	0.2596	0.1307	0.0909	0.0346	0.0121	0.0094	0.0022		57	0.1829	0.1104	0.0809	0.0325	0.0107	0.0077	0.0018				57	0.001	0.0005	0.1307	0.0008		57	0.0005	0.0014	0.1104	0.0041
		60	0.2958	0.1642	0.0964	0.0383	0.013	0.0099	0.0025		60	0.2052	0.1213	0.0871	0.0334	0.0113	0.0081	0.0019				60	0.001	0.0006	0.1642	0.0008		60	0.0006	0.0015	0.1213	0.0042
		63	0.3391	0.1818	0.0991	0.0427	0.0142	0.011	0.0026		63	0.2223	0.1325	0.0886	0.0356	0.0123	0.0087	0.0021				63	0.0009	0.0004	0.1818	0.0008		63	0.0006	0.0015	0.1325	0.0043
		66	0.3733	0.204	0.1086	0.0461	0.0148	0.0124	0.0029		66	0.246	0.14	0.095	0.037	0.0134	0.0095	0.0022				66	0.001	0.0003	0.204	0.0009		66	0.0007	0.0015	0.14	0.0042
		69	0.4156	0.2147	0.1143	0.05	0.0161	0.0132	0.0029		69	0.2804	0.1684	0.0994	0.0394	0.0143	0.0106	0.0025				69	0.001	0.0004	0.2147	0.0009		69	0.0007	0.0015	0.1684	0.0043
		72	0.4563	0.2368	0.1255	0.0547	0.0163	0.014	0.0031		72	0.3206	0.1816	0.1034	0.0428	0.0149	0.0118	0.0027				72	0.001	0.0004	0.2368	0.001		72	0.0008	0.0016	0.1816	0.0042
		75	0.4956	0.2545	0.14	0.0605	0.017	0.0149	0.0033		75	0.3632	0.1957	0.1109	0.0475	0.0156	0.0123	0.0029				75	0.001	0.0004	0.2545	0.0011		75	0.0008	0.0016	0.1957	0.0043
		78	0.5315	0.2994	0.1558	0.0644	0.0179	0.0154	0.0035		78	0.4086	0.2105	0.1217	0.0525	0.0163	0.0128	0.0031				78	0.001	0.0004	0.2994	0.0011		78	0.0008	0.0018	0.2105	0.0043
		81	0.5779	0.3149	0.1624	0.0686	0.0188	0.0159	0.0037		81	0.4479	0.2302	0.1267	0.0564	0.0172	0.0135	0.0032				81	0.001	0.0004	0.3149	0.0011		81	0.0008	0.0019	0.2302	0.0043
		84	0.6209	0.334	0.1755	0.0753	0.0194	0.0172	0.0038		84	0.4899	0.2549	0.1301	0.0598	0.0177	0.014	0.0033				84	0.001	0.0004	0.334	0.0012		84	0.0009	0.0018	0.2549	0.0043
		87	0.6666	0.3513	0.1819	0.0794	0.0205	0.018	0.004		87	0.5249	0.2705	0.1441	0.0628	0.0184	0.0147	0.0035				87	0.001	0.0004	0.3513	0.0012		87	0.0009	0.0018	0.2705	0.0043
		90	0.7072	0.3716	0.1944	0.0843	0.0214	0.0187	0.0042		90	0.5711	0.2858	0.1566	0.0655	0.019	0.0155	0.0038				90	0.001	0.0004	0.3716	0.0013		90	0.0008	0.0018	0.2858	0.0043
		93	0.7448	0.3996	0.2009	0.0907	0.0223	0.0194	0.0044		93	0.6162	0.2968	0.1689	0.067	0.0193	0.0163	0.0039				93	0.0009	0.0002	0.3996	0.0013		93	0.0009	0.0018	0.2968	0.0043
		96	0.7974	0.4115	0.2137	0.0952	0.0236	0.0207	0.0045		96	0.655	0.3237	0.1821	0.0754	0.0205	0.0172	0.0041				96	0.0009	0.0002	0.4115	0.0014		96	0.0009	0.0019	0.3237	0.0043
		99	0.8351	0.4331	0.2199	0.1026	0.0254	0.0215	0.0046		99	0.6993	0.3518	0.1934	0.08	0.0213	0.0179	0.0043				99	0.001	0.0002	0.4331	0.0014		99	0.0009	0.0019	0.3518	0.0043
		102	0.8728	0.4558	0.2316	0.1094	0.026	0.0221	0.0048		102	0.7349	0.3749	0.2071	0.0855	0.0222	0.0185	0.0045				102	0.0009	0.0002	0.4558	0.0014		102	0.0009	0.0019	0.3749	0.0043
		105	0.9176	0.4778	0.2384	0.1147	0.0274	0.0229	0.0051		105	0.7725	0.392	0.2143	0.0879	0.0231	0.0191	0.0047				105	0.0009	0.0006	0.4778	0.0014		105	0.0009	0.0019	0.392	0.0042
		108	0.9668	0.4944	0.2461	0.1203	0.0283	0.0236	0.0052		108	0.8195	0.4095	0.2306	0.0941	0.0243	0.0199	0.005				108	0.0009	0.0006	0.4944	0.0015		108	0.0009	0.002	0.4095	0.0043
		111	1.0186	0.5188	0.2555	0.1271	0.0292	0.0245	0.0054		111	0.8573	0.4391	0.2427	0.1028	0.0256	0.0205	0.0053				111	0.001	0.0004	0.5188	0.0015		111	0.0009	0.002	0.4391	0.0043
		114	1.0753	0.533	0.2771	0.1342	0.03	0.0253	0.0058		114	0.8966	0.4571	0.2537	0.1056	0.0267	0.0211	0.0055				114	0.0009	0.0004	0.533	0.0016		114	0.0009	0.0019	0.4571	0.0042
		117	1.1325	0.5544	0.2862	0.1397	0.0305	0.0261	0.0059		117	0.9536	0.4758	0.2619	0.1089	0.0274	0.0218	0.0057				117	0.001	0.0004	0.5544	0.0016		117	0.0009	0.0021	0.4758	0.0043
		120	1.1917	0.5728	0.3064	0.1457	0.0321	0.0269	0.0061		120	1.0128	0.4947	0.2775	0.1133	0.0288	0.0225	0.0061				120	0.001	0.0004	0.5728	0.0016		120	0.0009	0.002	0.4947	0.0043
		123	1.2534	0.5936	0.3168	0.1519	0.0344	0.0277	0.0063		123	1.0613	0.5136	0.2889	0.1175	0.0293	0.0232	0.0063				123	0.001	0.0002	0.5936	0.0016		123	0.0009	0.0021	0.5136	0.0042
		126	1.3152	0.6172	0.3335	0.1585	0.0362	0.0286	0.0065		126	1.101	0.5394	0.3008	0.1217	0.03	0.0237	0.0065				126	0.001	0.0002	0.6172	0.0017		126	0.0009	0.002	0.5394	0.0042
		129	1.3757	0.6308	0.3379	0.1654	0.0379	0.0292	0.0066		129	1.1589	0.5584	0.3143	0.1254	0.0315	0.0246	0.0066				129	0.001	0.0006	0.6308	0.0018		129	0.0009	0.0021	0.5584	0.0043
		132	1.4381	0.645	0.3483	0.1725	0.0406	0.03	0.0068		132	1.1975	0.5648	0.3208	0.1291	0.0359	0.0253	0.0069				132	0.0009	0.0006	0.645	0.0018		132	0.0009	0.0022	0.5648	0.0043
		135	1.4973	0.6605	0.3584	0.1766	0.0432	0.0307	0.0071		135	1.2421	0.5907	0.3407	0.1338	0.0343	0.0262	0.0071				135	0.001	0.0006	0.6605	0.0018		135	0.0009	0.0022	0.5907	0.0042
		138	1.5552	0.6761	0.3789	0.1849	0.0455	0.0313	0.0072		138	1.2968	0.61	0.3519	0.1386	0.0357	0.0267	0.0074				138	0.001	0.0006	0.6761	0.0019		138	0.0009	0.0022	0.61	0.0042
		141	1.6103	0.6933	0.3875	0.1926	0.0471	0.032	0.0075		141	1.3478	0.6303	0.3715	0.1451	0.0369	0.0272	0.0076				141	0.0009	0.0006	0.6933	0.0019		141	0.0008	0.0023	0.6303	0.0043
		144	1.6666	0.7098	0.4024	0.1965	0.0493	0.0326	0.0076		144	1.3984	0.6501	0.3796	0.1534	0.0381	0.0277	0.0077				144	0.001	0.0006	0.7098	0.0019		144	0.0009	0.0024	0.6501	0.0042
		147	1.7211	0.7272	0.4079	0.1988	0.0517	0.0333	0.0078		147	1.4478	0.6567	0.4011	0.16	0.0405	0.0282	0.0079				147	0.001	0.0006	0.7272	0.002		147	0.0009	0.0025	0.6567	0.0043
		150	1.7691	0.7451	0.4315	0.2001	0.0533	0.0338	0.008		150	1.4947	0.6639	0.4089	0.1659	0.0422	0.0286	0.0082				150	0.001	0.0004	0.7451	0.002		150	0.0009	0.0026	0.6639	0.0043
		153	1.8199	0.7634	0.4418	0.2097	0.0558	0.0343	0.0082		153	1.5392	0.6771	0.4226	0.1688	0.0431	0.029	0.0084				153	0.001	0.0004	0.7634	0.002		153	0.0008	0.0027	0.6771	0.0043
		156	1.8632	0.7821	0.4624	0.2159	0.0572	0.0348	0.0085		156	1.6	0.6911	0.4284	0.1709	0.0443	0.0295	0.0085				156	0.001	0.0004	0.7821	0.002		156	0.0008	0.0027	0.6911	0.0042
		159	1.9074	0.8003	0.4727	0.2193	0.06	0.0353	0.0087		159	1.6577	0.7112	0.4309	0.1733	0.046	0.03	0.0088				159	0.001	0.0006	0.8003	0.002		159	0.0008	0.0029	0.7112	0.0043
		162	1.948	0.8185	0.4817	0.2271	0.0625	0.0357	0.0089		162	1.7183	0.7309	0.4381	0.1768	0.0474	0.0305	0.009				162	0.001	0.0006	0.8185	0.0019		162	0.0008	0.0029	0.7309	0.0043
		165	1.9882	0.8375	0.4869	0.2299	0.0638	0.0362	0.0092		165	1.765	0.7559	0.4562	0.1826	0.0489	0.0311	0.0093				165	0.001	0.0006	0.8375	0.0019		165	0.0008	0.003	0.7559	0.0043
		168	2.0222	0.8562	0.4981	0.2326	0.066	0.0366	0.0094		168	1.8174	0.769	0.4638	0.1933	0.0504	0.0316	0.0096				168	0.0009	0.0006	0.8562	0.002		168	0.0008	0.0031	0.769	0.0043
		171	2.059	0.8744	0.5035	0.2367	0.0681	0.0371	0.0097		171	1.8728	0.7814	0.47	0.2043	0.052	0.0321	0.0098				171	0.001	0.0006	0.8744	0.002		171	0.0008	0.0031	0.7814	0.0043
		174	2.0933	0.8939	0.5138	0.2404	0.0707	0.0375	0.0099		174	1.9362	0.8057	0.4814	0.2146	0.0537	0.0326	0.01				174	0.001	0.0003	0.8939	0.0021		174	0.0009	0.0032	0.8057	0.0042
		177	2.1241	0.9115	0.5241	0.2469	0.0725	0.0381	0.0102		177	1.988	0.8238	0.4922	0.2179	0.0555	0.0331	0.0103				177	0.001	0.0003	0.9115	0.0021		177	0.0008	0.0032	0.8238	0.0042
		180	2.1505	0.9309	0.5396	0.2527	0.0745	0.0386	0.0105		180	2.0283	0.8534	0.5027	0.2243	0.0569	0.0336	0.0105				180	0.001	0.0005	0.9309	0.002		180	0.0008	0.0033	0.8534	0.0043
		183	2.1858	0.9491	0.5447	0.2583	0.0753	0.039	0.0106		183	2.066	0.8706	0.5097	0.2294	0.0593	0.0341	0.0107				183	0.001	0.0005	0.9491	0.002		183	0.0008	0.0034	0.8706	0.0043
		186	2.2085	0.967	0.5571	0.2629	0.074	0.0396	0.0108		186	2.1003	0.8826	0.5121	0.2318	0.0628	0.0346	0.011				186	0.001	0.0004	0.967	0.002		186	0.0008	0.0034	0.8826	0.0043
		189	2.2406	0.9852	0.5623	0.2669	0.0787	0.04	0.011		189	2.1452	0.8997	0.5229	0.2357	0.0635	0.0351	0.0112				189	0.001	0.0004	0.9852	0.0021		189	0.0008	0.0034	0.8997	0.0042
		192	2.2577	1.0031	0.5745	0.2691	0.0796	0.0405	0.0113		192	2.1613	0.9106	0.5282	0.24	0.0643	0.0358	0.0114				192	0.001	0.0004	1.0031	0.002		192	0.0008	0.0035	0.9106	0.0042
		195	2.2846	1.0205	0.5806	0.2704	0.0811	0.0409	0.0116		195	2.1866	0.9342	0.5298	0.2431	0.067	0.0364	0.0117				195	0.001	0.0004	1.0205	0.0022		195	0.0008	0.0036	0.9342	0.0042
		198	2.3132	1.0374	0.5923	0.2746	0.0828	0.0414	0.0119		198	2.2043	0.9511	0.5332	0.2474	0.0693	0.037	0.0119				198	0.001	0.0003	1.0374	0.0021		198	0.0008	0.0036	0.9511	0.0043
		201	2.3232	1.055	0.5983	0.2787	0.0842	0.0419	0.012		201	2.2135	0.9686	0.5386	0.2505	0.0703	0.0377	0.0121				201	0.001	0.0002	1.055	0.0022		201	0.0008	0.0038	0.9686	0.0043
		204	2.3334	1.0713	0.6099	0.282	0.0852	0.0423	0.0123		204	2.2428	0.9863	0.5554	0.2575	0.0711	0.0383	0.0124				204	0.001	0.0002	1.0713	0.0022		204	0.0008	0.0039	0.9863	0.0042
		207	2.3656	1.089	0.6158	0.2864	0.0867	0.0428	0.0124		207	2.2624	1.0025	0.5617	0.2603	0.0722	0.039	0.0125				207	0.0011	0.0003	1.089	0.0022		207	0.0008	0.0038	1.0025	0.0043
		210	2.3769	1.1053	0.6271	0.29	0.0885	0.0434	0.0127		210	2.2821	1.0205	0.5648	0.2622	0.0752	0.0397	0.0125				210	0.0011	0.0002	1.1053	0.0023		210	0.0008	0.0039	1.0205	0.0042
		213	2.4003	1.1207	0.6325	0.2941	0.0893	0.044	0.0129		213	2.3028	1.038	0.5749	0.2638	0.0775	0.0404	0.0127				213	0.0011	0.0003	1.1207	0.0023		213	0.0008	0.0039	1.038	0.0043
		216	2.4252	1.1374	0.6428	0.2984	0.091	0.0445	0.0129		216	2.3258	1.0544	0.5809	0.2704	0.0803	0.041	0.0129				216	0.0011	0.0003	1.1374	0.0022		216	0.0008	0.0039	1.0544	0.0043
		219	2.4381	1.1532	0.6488	0.3023	0.0924	0.0451	0.0131		219	2.3415	1.0707	0.5894	0.2713	0.0815	0.0417	0.0132				219	0.001	0.0004	1.1532	0.0022		219	0.0008	0.0039	1.0707	0.0043
		222	2.4381	1.1687	0.659	0.3059	0.0936	0.0455	0.0132		222	2.3671	1.0911	0.5953	0.2727	0.0829	0.0423	0.0133				222	0.001	0.0005	1.1687	0.0023		222	0.0008	0.004	1.0911	0.0042
		225	2.4653	1.1832	0.6645	0.3064	0.094	0.0461	0.0133		225	2.3804	1.1074	0.6046	0.2745	0.0837	0.0429	0.0134				225	0.0011	0.0005	1.1832	0.0023		225	0.0008	0.0041	1.1074	0.0042
		228	2.4653	1.1972	0.676	0.3098	0.0966	0.0467	0.0135		228	2.4085	1.1222	0.6105	0.2799	0.0852	0.0436	0.0136				228	0.0011	0.0005	1.1972	0.0024		228	0.0008	0.0041	1.1222	0.0043
		231	2.4795	1.2116	0.6812	0.3132	0.0995	0.0473	0.0137		231	2.4232	1.1413	0.6154	0.2847	0.0869	0.0443	0.0139				231	0.001	0.0005	1.2116	0.0023		231	0.0008	0.0041	1.1413	0.0043
		234	2.5095	1.2266	0.6923	0.3164	0.102	0.0479	0.0139		234	2.4542	1.1564	0.6238	0.2878	0.088	0.045	0.014				234	0.001	0.0005	1.2266	0.0023		234	0.0008	0.0041	1.1564	0.0043
		237	2.5253	1.2402	0.6978	0.3196	0.1034	0.0485	0.014		237	2.4706	1.1696	0.6272	0.2957	0.0891	0.0456	0.0141				237	0.0011	0.0005	1.2402	0.0023		237	0.0008	0.0042	1.1696	0.0043
		240	2.5253	1.2552	0.7084	0.3227	0.1046	0.049	0.0142		240	2.4706	1.184	0.6313	0.2995	0.0903	0.0463	0.0143				240	0.001	0.0005	1.2552	0.0023		240	0.0008	0.0043	1.184	0.0043
		243	2.5417	1.2675	0.7136	0.3254	0.1071	0.0495	0.0144		243	2.4876	1.1972	0.6391	0.3031	0.0928	0.047	0.0147				243	0.001	0.0006	1.2675	0.0024		243	0.0008	0.0043	1.1972	0.0043
		246	2.5417	1.2814	0.7243	0.3282	0.1095	0.0499	0.0147		246	2.4876	1.2107	0.6455	0.3066	0.0938	0.0476	0.0147				246	0.001	0.0006	1.2814	0.0025		246	0.0007	0.0043	1.2107	0.0042
		249	2.5587	1.2934	0.7297	0.3311	0.11	0.0503	0.0149		249	2.5054	1.2247	0.6539	0.3094	0.0964	0.0483	0.0149				249	0.001	0.0006	1.2934	0.0024		249	0.0008	0.0044	1.2247	0.0043
		252	2.5587	1.3058	0.7345	0.3335	0.112	0.0506	0.0151		252	2.5054	1.2382	0.6605	0.3128	0.0989	0.049	0.0152				252	0.001	0.0005	1.3058	0.0026		252	0.0008	0.0044	1.2382	0.0043
		255	2.5764	1.3197	0.7393	0.336	0.1144	0.0509	0.0153		255	2.5239	1.2491	0.6655	0.3152	0.0997	0.0495	0.0154				255	0.001	0.0005	1.3197	0.0024		255	0.0008	0.0044	1.2491	0.0043
		258	2.5764	1.3305	0.7444	0.3387	0.1152	0.0512	0.0155		258	2.5432	1.2613	0.6769	0.3179	0.1005	0.0502	0.0157				258	0.001	0.0005	1.3305	0.0024		258	0.0008	0.0044	1.2613	0.0043
		261	2.6142	1.3428	0.7487	0.3413	0.1169	0.0514	0.0157		261	2.5432	1.2814	0.6831	0.3205	0.1015	0.0508	0.016				261	0.001	0.0004	1.3428	0.0025		261	0.0008	0.0044	1.2814	0.0042
		264	2.6142	1.3541	0.7511	0.343	0.1192	0.0517	0.016		264	2.5634	1.2979	0.6886	0.321	0.1036	0.0514	0.0163				264	0.0009	0.0003	1.3541	0.0025		264	0.0008	0.0045	1.2979	0.0043
		267	2.6142	1.3658	0.7544	0.344	0.1217	0.0518	0.0162		267	2.5634	1.3047	0.6936	0.3241	0.1052	0.0517	0.0166				267	0.001	0.0003	1.3658	0.0025		267	0.0008	0.0045	1.3047	0.0042
		270	2.6142	1.3764	0.7583	0.3469	0.1241	0.052	0.0165		270	2.5846	1.3209	0.6975	0.3265	0.1079	0.052	0.0168				270	0.001	0.0003	1.3764	0.0026		270	0.0008	0.0046	1.3209	0.0042
		273	2.6779	1.3873	0.7608	0.3495	0.1256	0.0521	0.0168		273	2.5846	1.3317	0.7098	0.3279	0.1087	0.0521	0.0171				273	0.001	0.0004	1.3873	0.0027		273	0.0008	0.0046	1.3317	0.0043
		276	2.6556	1.3984	0.7634	0.3521	0.1264	0.0521	0.0169		276	2.6068	1.3465	0.7127	0.3296	0.1107	0.0527	0.0172				276	0.001	0.0004	1.3984	0.0026		276	0.0003	0.0047	1.3465	0.0042
		279	2.6556	1.4085	0.7666	0.3544	0.1288	0.0521	0.0172		279	2.6168	1.3605	0.7162	0.3318	0.1117	0.053	0.0175				279	0.001	0.0004	1.4085	0.0027		279	0.0002	0.0048	1.3605	0.0043
		282	2.6344	1.4202	0.7707	0.3565	0.131	0.0522	0.0174		282	2.6303	1.3724	0.7227	0.3331	0.1171	0.0532	0.0177				282	0.001	0.0004	1.4202	0.0027		282	0.0003	0.0048	1.3724	0.0042
		285	2.6556	1.4292	0.7751	0.3583	0.1322	0.0521	0.0176		285	2.6303	1.3832	0.7275	0.3349	0.1193	0.0536	0.0179				285	0.001	0.0004	1.4292	0.0028		285	0.0002	0.005	1.3832	0.0042
		288	2.7014	1.44	0.7789	0.3604	0.1333	0.0522	0.0179		288	2.6303	1.3956	0.7395	0.3364	0.1207	0.0538	0.0182				288	0.001	0.0004	1.44	0.0028		288	0.0003	0.005	1.3956	0.0042
		291	2.7014	1.4494	0.7836	0.3624	0.1354	0.0523	0.0181		291	2.6551	1.4085	0.7441	0.338	0.1219	0.0539	0.0184				291	0.001	0.0004	1.4494	0.0028		291	0.0003	0.005	1.4085	0.0043
		294	2.7014	1.4575	0.7881	0.3643	0.1375	0.0522	0.0184		294	2.6303	1.4187	0.7467	0.3393	0.1224	0.0543	0.0188				294	0.001	0.0004	1.4575	0.0029		294	0.0002	0.0051	1.4187	0.0042
		297	2.7014	1.4656	0.7921	0.3662	0.1389	0.0523	0.0187		297	2.6068	1.4262	0.7511	0.3417	0.1231	0.0547	0.0189				297	0.001	0.0003	1.4656	0.0027		297	0.0002	0.0051	1.4262	0.0042
		300	2.7262	1.474	0.7963	0.3683	0.1394	0.0523	0.0189		300	2.6303	1.435	0.753	0.3452	0.1244	0.0552	0.0191				300	0.001	0.0002	1.474	0.0027		300	0.0002	0.0052	1.435	0.0042
		303	2.7525	1.4825	0.801	0.3706	0.1412	0.0523	0.019		303	2.6815	1.441	0.7601	0.3468	0.1259	0.0558	0.0193				303	0.001	0.0003	1.4825	0.0028		303	0.0002	0.0053	1.441	0.0043
		306	2.7262	1.4911	0.8057	0.3728	0.1431	0.0523	0.0193		306	2.6551	1.4533	0.7624	0.3483	0.1265	0.0559	0.0195				306	0.001	0.0003	1.4911	0.0028		306	0.0003	0.0053	1.4533	0.0043
		309	2.7014	1.5018	0.8092	0.3749	0.144	0.0524	0.0195		309	2.6551	1.4694	0.7663	0.3494	0.1271	0.0562	0.0196				309	0.001	0.0003	1.5018	0.0028		309	0.0002	0.0053	1.4694	0.0043
		312	2.7262	1.5072	0.8139	0.3771	0.1447	0.0523	0.0199		312	2.6815	1.4725	0.7686	0.3525	0.1282	0.0565	0.0197				312	0.001	0.0002	1.5072	0.0029		312	0.0002	0.0053	1.4725	0.0043
		315	2.7262	1.5145	0.8178	0.3788	0.1462	0.0524	0.0202		315	2.6815	1.4885	0.7723	0.3536	0.1296	0.0567	0.02				315	0.001	0.0002	1.5145	0.003		315	0.0001	0.0053	1.4885	0.0043
		318	2.7262	1.5239	0.8225	0.3807	0.1468	0.0526	0.0204		318	2.6815	1.4911	0.7774	0.3554	0.13	0.057	0.0202				318	0.001	0.0003	1.5239	0.0029		318	0.0002	0.0054	1.4911	0.0043
		321	2.7262	1.5334	0.8258	0.381	0.1476	0.0527	0.0207		321	2.6551	1.5036	0.778	0.3577	0.1307	0.0571	0.0204				321	0.001	0.0003	1.5334	0.003		321	0.0002	0.0054	1.5036	0.0043
		324	2.7525	1.5392	0.8301	0.3822	0.149	0.0528	0.0209		324	2.6815	1.5084	0.7808	0.3601	0.1315	0.0571	0.0205				324	0.001	0.0004	1.5392	0.003		324	0.0001	0.0054	1.5084	0.0043
		327	2.7525	1.5491	0.8316	0.3838	0.1501	0.053	0.0212		327	2.6815	1.5101	0.7832	0.3619	0.1321	0.0572	0.0207				327	0.001	0.0004	1.5491	0.0031		327	0.0001	0.0055	1.5101	0.0043
		330	2.7806	1.5531	0.8332	0.3855	0.1503	0.0531	0.0214		330	2.7095	1.5165	0.7869	0.363	0.1326	0.0574	0.0209				330	0.001	0.0004	1.5531	0.0031		330	0.0001	0.0054	1.5165	0.0043
		333	2.7525	1.5593	0.8354	0.3873	0.1517	0.0532	0.0218		333	2.7095	1.523	0.7901	0.3645	0.1334	0.0575	0.021				333	0.0011	0.0004	1.5593	0.0031		333	0.0001	0.0055	1.523	0.0043
		336	2.7525	1.5654	0.8373	0.3889	0.153	0.0533	0.022		336	2.7145	1.5306	0.7939	0.3672	0.135	0.0577	0.0212				336	0.001	0.0004	1.5654	0.0031		336	0.0002	0.0056	1.5306	0.0043
		339	2.7262	1.5738	0.8398	0.3903	0.1542	0.0533	0.0222		339	2.7395	1.5357	0.7989	0.3693	0.1366	0.0579	0.0213				339	0.001	0.0005	1.5738	0.0031		339	0.0002	0.0056	1.5357	0.0044
		342	2.7525	1.5802	0.8415	0.3919	0.1548	0.0537	0.0225		342	2.6815	1.5419	0.8028	0.3717	0.138	0.058	0.0216				342	0.001	0.0005	1.5802	0.003		342	0.0002	0.0056	1.5419	0.0043
		345	2.7262	1.5889	0.8431	0.3932	0.1554	0.054	0.0228		345	2.7395	1.5545	0.8039	0.3732	0.1389	0.0583	0.0217				345	0.0011	0.0006	1.5889	0.003		345	0.0001	0.0057	1.5545	0.0043
		348	2.7806	1.5933	0.8456	0.3948	0.1567	0.0543	0.023		348	2.7395	1.5588	0.8064	0.3748	0.1395	0.0583	0.022				348	0.0011	0.0005	1.5933	0.0031		348	0.0002	0.0059	1.5588	0.0043
		351	2.7525	1.6	0.8477	0.3961	0.1579	0.0546	0.0233		351	2.7395	1.5613	0.8089	0.3771	0.1403	0.0585	0.0222				351	0.0012	0.0005	1.6	0.0031		351	0.0002	0.0059	1.5613	0.0043
		354	2.7262	1.6068	0.8494	0.3976	0.1593	0.0549	0.0234		354	2.7395	1.5679	0.813	0.3798	0.1407	0.0588	0.0224				354	0.0011	0.0006	1.6068	0.0031		354	0.0002	0.0059	1.5679	0.0043
		357	2.7806	1.6114	0.8517	0.3992	0.16	0.0554	0.0236		357	2.7395	1.5741	0.8155	0.3822	0.1415	0.0589	0.0227				357	0.0011	0.0006	1.6114	0.0032		357	0.0001	0.006	1.5741	0.0044
		360	2.7525	1.6161	0.8539	0.4003	0.1606	0.0557	0.0239		360	2.7716	1.58	0.8174	0.384	0.1424	0.059	0.0229				360	0.0011	0.0005	1.6161	0.0032		360	0.0001	0.006	1.58	0.0043
		363	2.7806	1.6208	0.8555	0.402	0.1617	0.0561	0.024		363	2.7395	1.5873	0.8193	0.3856	0.1431	0.0592	0.0231				363	0.0011	0.0004	1.6208	0.0033		363	0.0001	0.0061	1.5873	0.0044
		366	2.7806	1.6303	0.8577	0.4033	0.1629	0.0564	0.0242		366	2.7716	1.5911	0.8215	0.3872	0.1445	0.0593	0.0234				366	0.0011	0.0004	1.6303	0.0034		366	0.0001	0.0061	1.5911	0.0044
		369	2.8105	1.6352	0.8593	0.4047	0.1635	0.0569	0.0244		369	2.7395	1.5939	0.8245	0.3885	0.1463	0.0595	0.0235				369	0.0012	0.0004	1.6352	0.0033		369	0.0002	0.0062	1.5939	0.0044
		372	2.8105	1.6376	0.8614	0.4063	0.1642	0.0572	0.0246		372	2.7716	1.5982	0.8272	0.3904	0.1471	0.0598	0.0237				372	0.0011	0.0003	1.6376	0.0034		372	0.0002	0.0063	1.5982	0.0044
		375	2.8105	1.645	0.8636	0.4079	0.1654	0.0575	0.0248		375	2.8064	1.6068	0.8287	0.3921	0.1482	0.0599	0.0239				375	0.0012	0.0003	1.645	0.0035		375	0.0001	0.0063	1.6068	0.0043
		378	2.8427	1.6501	0.8651	0.4095	0.1667	0.0579	0.025		378	2.8064	1.6134	0.8306	0.3937	0.1488	0.06	0.024				378	0.0012	0.0003	1.6501	0.0035		378	0.0002	0.0062	1.6134	0.0044
		381	2.8105	1.6551	0.8678	0.4109	0.168	0.0582	0.0251		381	2.7716	1.6177	0.8321	0.3953	0.1496	0.0602	0.0241				381	0.0012	0.0004	1.6551	0.0035		381	0.0001	0.0063	1.6177	0.0044
		384	2.8427	1.6603	0.869	0.4125	0.1693	0.0585	0.0253		384	2.7716	1.6228	0.8344	0.3971	0.1508	0.0605	0.0242				384	0.0012	0.0004	1.6603	0.0035		384	0.0001	0.0063	1.6228	0.0044
		387	2.8427	1.6655	0.8716	0.4139	0.1705	0.0589	0.0255		387	2.7716	1.6269	0.8368	0.399	0.152	0.0607	0.0243				387	0.0012	0.0004	1.6655	0.0036		387	0.0001	0.0064	1.6269	0.0044
		390	2.8105	1.6655	0.8734	0.4152	0.1711	0.0592	0.0257		390	2.8064	1.6333	0.8383	0.4007	0.1534	0.0611	0.0243				390	0.0012	0.0004	1.6655	0.0036		390	0.0001	0.0065	1.6333	0.0044
		393	2.8775	1.6681	0.8752	0.4165	0.1715	0.0595	0.0259		393	2.7716	1.6371	0.8403	0.4018	0.155	0.0613	0.0245				393	0.0012	0.0004	1.6681	0.0037		393	0.0001	0.0065	1.6371	0.0044
		396	2.8427	1.6761	0.8772	0.418	0.1727	0.0597	0.0262		396	2.7716	1.6451	0.8426	0.4036	0.1565	0.0615	0.0244				396	0.0012	0.0005	1.6761	0.0037		396	0.0001	0.0065	1.6451	0.0044
		399	2.8427	1.6842	0.8797	0.4192	0.1736	0.06	0.0264		399	2.8064	1.6502	0.8442	0.4051	0.1576	0.0618	0.0246				399	0.0011	0.0004	1.6842	0.0038		399	0.0001	0.0065	1.6502	0.0044
		402	2.8105	1.6897	0.8813	0.4202	0.1744	0.0602	0.0265		402	2.7716	1.655	0.8462	0.4074	0.1585	0.062	0.0247				402	0.0012	0.0004	1.6897	0.0039		402	0.0001	0.0065	1.655	0.0043
		405	2.8775	1.6953	0.8831	0.4212	0.1748	0.0603	0.0268		405	2.8064	1.6605	0.8482	0.4095	0.1591	0.0623	0.0249				405	0.0012	0.0005	1.6953	0.0039		405	0.0001	0.0064	1.6605	0.0044
		408	2.8775	1.6981	0.8862	0.4223	0.1752	0.0605	0.027		408	2.8064	1.6668	0.851	0.4107	0.1597	0.0624	0.0249				408	0.0012	0.0004	1.6981	0.004		408	0.0001	0.0064	1.6668	0.0044
		411	2.8775	1.6981	0.8875	0.423	0.176	0.0606	0.0271		411	2.7716	1.6699	0.8582	0.4122	0.1601	0.0625	0.025				411	0.0011	0.0004	1.6981	0.004		411	0.0002	0.0065	1.6699	0.0045
		414	2.8775	1.7066	0.8893	0.4241	0.1765	0.0607	0.0273		414	2.8442	1.6739	0.8611	0.4137	0.1608	0.0627	0.0251				414	0.0012	0.0004	1.7066	0.0041		414	0.0002	0.0065	1.6739	0.0045
		417	2.8775	1.7095	0.891	0.4248	0.177	0.0608	0.0275		417	2.7716	1.6777	0.8636	0.4156	0.1616	0.0628	0.0252				417	0.0012	0.0004	1.7095	0.0042		417	0.0003	0.0066	1.6777	0.0044
		420	2.8427	1.7124	0.8925	0.426	0.1775	0.0611	0.0276		420	2.8442	1.6814	0.8656	0.4168	0.1623	0.0629	0.0253				420	0.0012	0.0003	1.7124	0.0041		420	0.0003	0.0066	1.6814	0.0044
		423	2.8775	1.7183	0.8942	0.4273	0.1778	0.0613	0.0277		423	2.8064	1.6878	0.8673	0.4181	0.1629	0.0631	0.0254				423	0.0012	0.0003	1.7183	0.0042		423	0.0004	0.0067	1.6878	0.0044
		426	2.8775	1.7183	0.8954	0.4285	0.1779	0.0614	0.0279		426	2.8064	1.6943	0.8694	0.4198	0.1634	0.0632	0.0255				426	0.0012	0.0003	1.7183	0.0042		426	0.0004	0.0067	1.6943	0.0044
		429	2.9153	1.7242	0.8973	0.4295	0.1783	0.0616	0.0281		429	2.8442	1.7016	0.8723	0.4213	0.1642	0.0634	0.0256				429	0.0012	0.0002	1.7242	0.0043		429	0.0003	0.0068	1.7016	0.0044
		432	2.8775	1.7303	0.896	0.4307	0.1784	0.0617	0.0283		432	2.7716	1.7074	0.8753	0.4226	0.1648	0.0635	0.0257				432	0.0012	0.0002	1.7303	0.0043		432	0.0003	0.0069	1.7074	0.0044
		435	2.9153	1.7272	0.9009	0.432	0.1787	0.0619	0.0285		435	2.8064	1.7121	0.877	0.4235	0.1654	0.0637	0.0256				435	0.0012	0.0002	1.7272	0.0044		435	0.0008	0.0068	1.7121	0.0044
		438	2.9153	1.7333	0.902	0.4327	0.1788	0.0622	0.0286		438	2.8064	1.7142	0.8787	0.4252	0.1661	0.0638	0.0256				438	0.0012	0.0002	1.7333	0.0044		438	0.0008	0.0068	1.7142	0.0044
		441	2.8427	1.7395	0.9033	0.4336	0.1789	0.0622	0.0287		441	2.8442	1.7189	0.8791	0.4266	0.1665	0.0638	0.0257				441	0.0011	0.0002	1.7395	0.0044		441	0.0008	0.0069	1.7189	0.0045
		444	2.8775	1.7426	0.9054	0.4347	0.1792	0.0623	0.0288		444	2.8442	1.7238	0.8808	0.4274	0.167	0.0639	0.0257				444	0.0012	0.0005	1.7426	0.0045		444	0.0008	0.007	1.7238	0.0044
		447	2.8775	1.7489	0.9071	0.4355	0.1792	0.0623	0.029		447	2.8856	1.7273	0.8826	0.4288	0.1675	0.0639	0.0257				447	0.0012	0.0005	1.7489	0.0045		447	0.0008	0.007	1.7273	0.0044
		450	2.9153	1.7489	0.9085	0.4364	0.1795	0.0625	0.0292		450	2.8064	1.7338	0.8851	0.4308	0.1681	0.064	0.0259				450	0.0012	0.0005	1.7489	0.0046		450	0.0008	0.0071	1.7338	0.0044
		453	2.9153	1.752	0.9108	0.4372	0.1798	0.0625	0.0293		453	2.8442	1.7398	0.8887	0.4323	0.1687	0.0639	0.026				453	0.0011	0.0005	1.752	0.0046		453	0.0008	0.007	1.7398	0.0045
		456	2.9153	1.7585	0.9114	0.4378	0.1795	0.0626	0.0295		456	2.8442	1.7421	0.8915	0.4331	0.1694	0.0639	0.026				456	0.0012	0.0005	1.7585	0.0046		456	0.0007	0.0071	1.7421	0.0044
		459	2.9566	1.7617	0.9137	0.4383	0.1803	0.0625	0.0296		459	2.8442	1.7484	0.8935	0.4338	0.17	0.0638	0.0261				459	0.0012	0.0005	1.7617	0.0047		459	0.0008	0.007	1.7484	0.0045
		462	2.9566	1.765	0.916	0.4389	0.1803	0.0626	0.0296		462	2.8856	1.7524	0.8952	0.4354	0.1705	0.0639	0.0261				462	0.0012	0.0005	1.765	0.0047		462	0.0008	0.0071	1.7524	0.0045
		465	2.9153	1.7683	0.9163	0.4395	0.1805	0.0626	0.0297		465	2.8856	1.7566	0.8979	0.4358	0.1714	0.0638	0.0262				465	0.0013	0.0005	1.7683	0.0048		465	0.0008	0.007	1.7566	0.0045
		468	2.9153	1.7683	0.9187	0.4401	0.1809	0.0626	0.0298		468	2.8856	1.7589	0.8993	0.4363	0.1718	0.0637	0.0263				468	0.0013	0.0005	1.7683	0.0048		468	0.0008	0.007	1.7589	0.0045
		471	2.9153	1.775	0.9198	0.4408	0.181	0.0627	0.0298		471	2.8856	1.7611	0.8997	0.4369	0.1722	0.0637	0.0264				471	0.0013	0.0003	1.775	0.0049		471	0.0007	0.0071	1.7611	0.0045
		474	2.9153	1.7784	0.9213	0.4412	0.1814	0.0627	0.03		474	2.8856	1.764	0.9015	0.4376	0.1729	0.0637	0.0263				474	0.0012	0.0003	1.7784	0.0049		474	0.0007	0.0071	1.764	0.0045
		477	2.9566	1.7818	0.9232	0.4414	0.1817	0.0627	0.03		477	2.8442	1.765	0.9033	0.4382	0.1735	0.0637	0.0264				477	0.0012	0.0003	1.7818	0.005		477	0.0007	0.0072	1.765	0.0045
		480	2.9153	1.7852	0.9248	0.4419	0.182	0.0626	0.0301		480	2.8856	1.7712	0.9051	0.4388	0.1741	0.0637	0.0265				480	0.0012	0.0003	1.7852	0.0051		480	0.0007	0.0073	1.7712	0.0045
		483	2.9566	1.7818	0.9261	0.4425	0.1824	0.0627	0.0302		483	2.8856	1.7745	0.906	0.4404	0.1748	0.0637	0.0266				483	0.0013	0.0002	1.7818	0.005		483	0.0008	0.0073	1.7745	0.0045
		486	2.9153	1.7887	0.9275	0.443	0.1828	0.0626	0.0302		486	2.8856	1.7773	0.9079	0.4407	0.1756	0.0635	0.0266				486	0.0013	0.0002	1.7887	0.0051		486	0.0008	0.0074	1.7773	0.0045
		489	2.9153	1.7922	0.9283	0.4433	0.1832	0.0626	0.0303		489	2.8442	1.7799	0.9102	0.4415	0.1763	0.0635	0.0266				489	0.0012	0.0003	1.7922	0.0052		489	0.0007	0.0074	1.7799	0.0045
		492	2.9566	1.7922	0.9297	0.4437	0.1836	0.0625	0.0304		492	2.8856	1.7836	0.9115	0.4417	0.1768	0.0634	0.0266				492	0.0012	0.0003	1.7922	0.0052		492	0.0007	0.0075	1.7836	0.0045
		495	2.9566	1.7992	0.9302	0.444	0.1838	0.0625	0.0304		495	2.8856	1.7851	0.9134	0.4425	0.1774	0.0635	0.0266				495	0.0013	0.0003	1.7992	0.0052		495	0.0007	0.0076	1.7851	0.0045
		498	2.9566	1.7992	0.9314	0.4445	0.1842	0.0625	0.0304		498	2.8856	1.7896	0.9152	0.443	0.1781	0.0635	0.0267				498	0.0012	0.0002	1.7992	0.0053		498	0.0007	0.0077	1.7896	0.0046
		501	2.9566	1.8028	0.931	0.4448	0.1847	0.0624	0.0305		501	2.8856	1.7914	0.9162	0.4434	0.1786	0.0635	0.0267				501	0.0013	0.0002	1.8028	0.0053		501	0.0006	0.0079	1.7914	0.0046
		504	2.9566	1.8064	0.9327	0.4452	0.1851	0.0622	0.0305		504	2.8856	1.793	0.9185	0.4436	0.1793	0.0635	0.0268				504	0.0013	0.0005	1.8064	0.0053		504	0.0007	0.0081	1.793	0.0045
		507	2.9153	1.81	0.9339	0.4455	0.1859	0.0619	0.0305		507	2.8856	1.7965	0.9204	0.4441	0.18	0.0636	0.0268				507	0.0013	0.0005	1.81	0.0054		507	0.0007	0.0082	1.7965	0.0046
		510	2.9153	1.81	0.9344	0.4455	0.1865	0.0618	0.0307		510	2.9313	1.797	0.9213	0.4449	0.1804	0.0637	0.0268				510	0.0013	0.0005	1.81	0.0054		510	0.0007	0.0082	1.797	0.0046
		513	2.9566	1.8137	0.9353	0.4456	0.1872	0.0617	0.0308		513	2.9313	1.8019	0.9232	0.445	0.181	0.0637	0.0267				513	0.0013	0.0006	1.8137	0.0054		513	0.0006	0.0083	1.8019	0.0046
		516	2.9566	1.81	0.9365	0.4459	0.1875	0.0616	0.0308		516	2.9313	1.8074	0.9251	0.4452	0.1817	0.0637	0.0268				516	0.0012	0.0006	1.81	0.0055		516	0.0007	0.0084	1.8074	0.0046
		519	2.9566	1.8174	0.9376	0.4461	0.1878	0.0614	0.0308		519	2.9313	1.8074	0.9265	0.4454	0.1822	0.0637	0.0268				519	0.0012	0.0005	1.8174	0.0055		519	0.0007	0.0085	1.8074	0.0045
		522	2.9153	1.8137	0.9382	0.4466	0.1888	0.0614	0.0309		522	2.9313	1.8088	0.927	0.4459	0.1827	0.0638	0.0269				522	0.0013	0.0005	1.8137	0.0055		522	0.0006	0.0086	1.8088	0.0045
		525	2.9153	1.8211	0.9395	0.4469	0.1895	0.0613	0.0309		525	2.9825	1.8194	0.9289	0.446	0.1833	0.0638	0.027				525	0.0013	0.0005	1.8211	0.0057		525	0.0007	0.0086	1.8194	0.0046
		528	2.9566	1.8211	0.9405	0.4475	0.19	0.0613	0.0308		528	2.9825	1.8194	0.9309	0.4465	0.184	0.0639	0.0271				528	0.0013	0.0002	1.8211	0.0057		528	0.0006	0.0087	1.8194	0.0046
		531	2.9153	1.8211	0.9411	0.4478	0.1908	0.0611	0.0309		531	2.9825	1.8194	0.9318	0.447	0.1845	0.064	0.0272				531	0.0013	0.0002	1.8211	0.0056		531	0.0007	0.0088	1.8194	0.0046
		534	2.9153	1.8249	0.9416	0.4483	0.1914	0.0609	0.031		534	2.9313	1.8211	0.9333	0.4471	0.1849	0.064	0.0273				534	0.0013	0.0002	1.8249	0.0056		534	0.0007	0.0088	1.8211	0.0046
		537	2.9566	1.8325	0.9424	0.4486	0.1919	0.0607	0.0309		537	2.9313	1.8211	0.9333	0.4474	0.1857	0.0641	0.0274				537	0.0013	0.0003	1.8325	0.0057		537	0.0007	0.0089	1.8211	0.0046
		540	2.9153	1.8325	0.9437	0.4491	0.1925	0.0607	0.0309		540	2.9313	1.8211	0.9342	0.448	0.1862	0.0641	0.0276				540	0.0012	0.0003	1.8325	0.0057		540	0.0006	0.0089	1.8211	0.0046
		543	2.9566	1.8325	0.9448	0.4496	0.193	0.0607	0.031		543	3.0405	1.8252	0.9352	0.4482	0.1867	0.0643	0.0277				543	0.0013	0.0005	1.8325	0.0057		543	0.0006	0.0089	1.8252	0.0045
		546	2.9566	1.8325	0.9454	0.4501	0.1936	0.0607	0.031		546	2.9313	1.8211	0.9362	0.4487	0.1869	0.0642	0.0278				546	0.0013	0.0005	1.8325	0.0058		546	0.0007	0.0089	1.8211	0.0046
		549	2.9153	1.8364	0.9467	0.4507	0.194	0.0607	0.031		549	2.9825	1.8252	0.9372	0.4492	0.1872	0.0643	0.0279				549	0.0013	0.0005	1.8364	0.0058		549	0.0007	0.009	1.8252	0.0046
		552	2.9566	1.8364	0.9473	0.4513	0.1946	0.0608	0.031		552	2.9313	1.8252	0.9377	0.4496	0.1875	0.0644	0.0281				552	0.0013	0.0006	1.8364	0.0059		552	0.0007	0.0091	1.8252	0.0046
		555	2.9153	1.8403	0.9488	0.4518	0.1949	0.0607	0.031		555	2.9313	1.8287	0.9382	0.4499	0.1879	0.0644	0.0282				555	0.0013	0.0006	1.8403	0.006		555	0.0007	0.009	1.8287	0.0046
		558	2.9566	1.8442	0.9493	0.452	0.1951	0.0608	0.031		558	2.9313	1.8287	0.9386	0.4502	0.188	0.0644	0.0283				558	0.0013	0.0007	1.8442	0.006		558	0.0007	0.0091	1.8287	0.0045
		561	3.0024	1.8442	0.956	0.4526	0.1957	0.0608	0.0311		561	2.9825	1.8287	0.9391	0.4504	0.1881	0.0644	0.0285				561	0.0013	0.0008	1.8442	0.0061		561	0.0007	0.009	1.8287	0.0046
		564	2.9566	1.8482	0.9507	0.4533	0.1959	0.0609	0.031		564	2.9825	1.8314	0.9391	0.4508	0.1883	0.0642	0.0287				564	0.0013	0.0008	1.8482	0.0062		564	0.0006	0.0091	1.8314	0.0046
		567	2.9566	1.8442	0.9515	0.4539	0.1963	0.061	0.0311		567	2.9313	1.8314	0.9396	0.4509	0.1885	0.064	0.0287				567	0.0012	0.0009	1.8442	0.0062		567	0.0006	0.0092	1.8314	0.0046
		570	2.9566	1.8482	0.9527	0.4545	0.1966	0.061	0.0311		570	2.9825	1.8314	0.9401	0.4513	0.1886	0.0639	0.0289				570	0.0013	0.0009	1.8482	0.0063		570	0.0006	0.0091	1.8314	0.0046
		573	2.9566	1.8522	0.9537	0.4552	0.1967	0.061	0.0311		573	3.0405	1.8314	0.9411	0.4512	0.1887	0.064	0.029				573	0.0013	0.001	1.8522	0.0063		573	0.0006	0.0091	1.8314	0.0046
		576	2.9566	1.8522	0.9542	0.4555	0.197	0.061	0.0312		576	2.9825	1.8374	0.9426	0.4514	0.1887	0.0638	0.0291				576	0.0013	0.0011	1.8522	0.0063		576	0.0006	0.0091	1.8374	0.0046
		579	3.0024	1.8562	0.9554	0.4558	0.1973	0.0611	0.0312		579	2.9825	1.8374	0.9431	0.4515	0.1888	0.0638	0.0292				579	0.0013	0.0011	1.8562	0.0063		579	0.0006	0.0091	1.8374	0.0046
		582	3.0024	1.8562	0.9567	0.4563	0.1974	0.0611	0.0313		582	2.9825	1.8374	0.9436	0.4514	0.1888	0.0638	0.0294				582	0.0013	0.0012	1.8562	0.0063		582	0.0006	0.009	1.8374	0.0046
		585	2.9566	1.8644	0.9575	0.4568	0.1977	0.0611	0.0313		585	2.9825	1.8395	0.9426	0.4517	0.1888	0.0637	0.0295				585	0.0013	0.0012	1.8644	0.0063		585	0.0006	0.009	1.8395	0.0046
		588	3.0024	1.8644	0.9582	0.4571	0.1978	0.0612	0.0314		588	2.9825	1.8395	0.9436	0.4518	0.1888	0.0637	0.0295				588	0.0013	0.0012	1.8644	0.0064		588	0.0006	0.009	1.8395	0.0046
		591	3.0024	1.8644	0.9598	0.4575	0.1981	0.0613	0.0314		591	3.0405	1.8426	0.9446	0.4519	0.189	0.0637	0.0298				591	0.0013	0.0013	1.8644	0.0064		591	0.0006	0.0089	1.8426	0.0046
		594	2.9566	1.8686	0.9599	0.4579	0.1981	0.0613	0.0315		594	2.9825	1.8426	0.9446	0.4516	0.189	0.0637	0.0299				594	0.0012	0.0013	1.8686	0.0065		594	0.0006	0.0089	1.8426	0.0046
		597	3.0536	1.8686	0.9606	0.4583	0.1984	0.0614	0.0317		597	2.9313	1.8426	0.9466	0.4518	0.1892	0.0638	0.03				597	0.0013	0.0013	1.8686	0.0065		597	0.0006	0.0089	1.8426	0.0047
		600	3.0024	1.8728	0.9616	0.4588	0.1987	0.0613	0.0317		600	2.9825	1.8477	0.9471	0.4523	0.1893	0.0638	0.0301				600	0.0013	0.0012	1.8728	0.0066		600	0.0006	0.009	1.8477	0.0046
		603	3.0024	1.877	0.9624	0.4588	0.1989	0.0614	0.0318		603	2.9313	1.8477	0.9481	0.4527	0.1894	0.0638	0.0302				603	0.0013	0.0013	1.877	0.0066		603	0.0006	0.0089	1.8477	0.0046
		606	2.9566	1.8728	0.9638	0.4594	0.1992	0.0614	0.0319		606	2.9313	1.8477	0.9491	0.4529	0.1894	0.0639	0.0303				606	0.0013	0.0011	1.8728	0.0066		606	0.0005	0.0089	1.8477	0.0046
		609	2.9566	1.8728	0.9644	0.4597	0.1996	0.0614	0.0319		609	2.9313	1.8477	0.9501	0.4533	0.1895	0.0639	0.0305				609	0.0013	0.0012	1.8728	0.0067		609	0.0005	0.0089	1.8477	0.0046
		612	3.0024	1.877	0.964	0.4601	0.1998	0.0613	0.032		612	2.9825	1.849	0.9506	0.4536	0.1895	0.064	0.0305				612	0.0013	0.0011	1.877	0.0067		612	0.0006	0.009	1.849	0.0046
		615	3.0024	1.877	0.9667	0.4607	0.2001	0.0615	0.0322		615	2.9825	1.849	0.9511	0.4539	0.1896	0.064	0.0307				615	0.0013	0.0009	1.877	0.0068		615	0.0005	0.0091	1.849	0.0046
		618	3.0536	1.8813	0.9673	0.461	0.2004	0.0615	0.0323		618	2.9313	1.8513	0.9531	0.454	0.1897	0.0642	0.0308				618	0.0013	0.0009	1.8813	0.0068		618	0.0006	0.0091	1.8513	0.0047
		621	2.9566	1.8813	0.9681	0.4615	0.2007	0.0616	0.0324		621	2.9825	1.8513	0.9541	0.4543	0.1898	0.0643	0.0309				621	0.0012	0.0009	1.8813	0.0068		621	0.0005	0.0092	1.8513	0.0047
		624	3.0536	1.8856	0.9687	0.4617	0.201	0.0614	0.0325		624	3.1074	1.8544	0.9567	0.4546	0.1901	0.0643	0.0311				624	0.0013	0.0009	1.8856	0.0069		624	0.0005	0.0093	1.8544	0.0047
		627	3.0536	1.8856	0.9693	0.4615	0.2013	0.0616	0.0327		627	3.1074	1.8544	0.9587	0.4548	0.1902	0.0643	0.0313				627	0.0013	0.001	1.8856	0.0069		627	0.0005	0.0093	1.8544	0.0047
		630	3.0536	1.8944	0.9705	0.4617	0.2015	0.0616	0.0328		630	2.9825	1.8544	0.9598	0.4551	0.1903	0.0646	0.0314				630	0.0012	0.001	1.8944	0.0068		630	0.0005	0.0094	1.8544	0.0047
		633	3.0024	1.89	0.9717	0.462	0.2017	0.0617	0.0329		633	3.0405	1.8581	0.9608	0.4551	0.1904	0.0645	0.0317				633	0.0013	0.001	1.89	0.0069		633	0.0005	0.0094	1.8581	0.0046
		636	3.0024	1.8944	0.9728	0.4625	0.2018	0.0617	0.0329		636	2.9825	1.8581	0.9614	0.4549	0.1905	0.0646	0.0316				636	0.0012	0.0011	1.8944	0.007		636	0.0005	0.0095	1.8581	0.0047
		639	3.0536	1.8944	0.9733	0.4628	0.2022	0.0619	0.033		639	3.0405	1.8608	0.962	0.4552	0.1905	0.0646	0.0318				639	0.0013	0.0012	1.8944	0.0071		639	0.0005	0.0097	1.8608	0.0047
		642	3.0536	1.8944	0.9746	0.4628	0.2022	0.062	0.0332		642	3.0405	1.8616	0.9629	0.4554	0.1907	0.0647	0.032				642	0.0013	0.0012	1.8944	0.0071		642	0.0005	0.0097	1.8616	0.0047
		645	3.0024	1.8944	0.9759	0.463	0.2023	0.0619	0.0333		645	3.0405	1.8616	0.9637	0.4555	0.1908	0.0648	0.0321				645	0.0013	0.0013	1.8944	0.0072		645	0.0004	0.0097	1.8616	0.0046
		648	3.0024	1.8988	0.9763	0.4628	0.2026	0.062	0.0335		648	3.0405	1.8616	0.9641	0.4557	0.1911	0.0648	0.0322				648	0.0013	0.0014	1.8988	0.0073		648	0.0005	0.0097	1.8616	0.0046
		651	3.0536	1.8944	0.977	0.4628	0.2028	0.0621	0.0336		651	3.0405	1.8666	0.9655	0.456	0.1911	0.0648	0.0324				651	0.0013	0.0015	1.8944	0.0073		651	0.0005	0.0099	1.8666	0.0046
		654	3.0536	1.8988	0.9777	0.463	0.2029	0.0622	0.0337		654	3.0405	1.8666	0.9662	0.4562	0.1913	0.0649	0.0325				654	0.0013	0.0015	1.8988	0.0073		654	0.0004	0.0098	1.8666	0.0046
		657	3.0536	1.9033	0.9784	0.4632	0.2029	0.0623	0.0337		657	3.0342	1.8682	0.9669	0.4564	0.1913	0.065	0.0327				657	0.0013	0.0016	1.9033	0.0074		657	0.0005	0.0099	1.8682	0.0046
		660	3.1116	1.9033	0.9796	0.463	0.2031	0.0623	0.0339		660	3.0342	1.8682	0.9671	0.4565	0.1915	0.0651	0.0328				660	0.0013	0.0017	1.9033	0.0074		660	0.0004	0.01	1.8682	0.0046
		663	3.1116	1.9033	0.9806	0.4632	0.2034	0.0624	0.034		663	3.0342	1.8699	0.9675	0.4567	0.1917	0.0652	0.0329				663	0.0013	0.0017	1.9033	0.0075		663	0.0005	0.0101	1.8699	0.0046
		666	3.1116	1.9079	0.9812	0.4632	0.2036	0.0624	0.0342		666	3.0342	1.8713	0.9681	0.4569	0.1917	0.0653	0.033				666	0.0013	0.0018	1.9079	0.0075		666	0.0005	0.0102	1.8713	0.0046
		669	3.0536	1.9125	0.9827	0.463	0.2035	0.0625	0.0343		669	3.0756	1.8713	0.9687	0.4571	0.1919	0.0654	0.0331				669	0.0013	0.0019	1.9125	0.0075		669	0.0005	0.0102	1.8713	0.0047
		672	3.0536	1.9079	0.9832	0.4632	0.2037	0.0625	0.0343		672	3.0405	1.8713	0.9692	0.4572	0.192	0.0655	0.0332				672	0.0012	0.0019	1.9079	0.0076		672	0.0004	0.0102	1.8713	0.0046
		675	3.1116	1.9079	0.9846	0.4633	0.2041	0.0625	0.0346		675	3.0405	1.8757	0.9699	0.4575	0.1922	0.0655	0.0333				675	0.0012	0.002	1.9079	0.0076		675	0.0004	0.0103	1.8757	0.0047
		678	3.0536	1.9125	0.9863	0.4635	0.2041	0.0624	0.0348		678	3.0342	1.8757	0.9702	0.4574	0.1923	0.0656	0.0333				678	0.0013	0.002	1.9125	0.0077		678	0.0005	0.0103	1.8757	0.0046
		681	3.0536	1.9125	0.988	0.4633	0.2043	0.0625	0.0349		681	3.0756	1.8782	0.9709	0.4578	0.1924	0.0656	0.0334				681	0.0013	0.002	1.9125	0.0077		681	0.0005	0.0104	1.8782	0.0047
		684	3.0536	1.9171	0.9891	0.4633	0.2045	0.0625	0.035		684	3.0342	1.8782	0.9712	0.4576	0.1925	0.0658	0.0334				684	0.0013	0.0021	1.9171	0.0077		684	0.0005	0.0105	1.8782	0.0046
		687	3.0536	1.9171	0.9902	0.4635	0.2048	0.0624	0.0352		687	3.0342	1.8839	0.9717	0.4579	0.1926	0.0659	0.0334				687	0.0013	0.0021	1.9171	0.0079		687	0.0004	0.0105	1.8839	0.0047
		690	3.0024	1.9171	0.9913	0.4635	0.205	0.0623	0.0352		690	3.0342	1.8839	0.9724	0.4582	0.1927	0.0659	0.0336				690	0.0013	0.0022	1.9171	0.0079		690	0.0004	0.0107	1.8839	0.0047
		693	3.0536	1.9171	0.9924	0.4635	0.2052	0.0624	0.0354		693	3.0756	1.8871	0.973	0.4587	0.1929	0.066	0.0336				693	0.0013	0.0022	1.9171	0.008		693	0.0004	0.0107	1.8871	0.0047
		696	3.0536	1.9218	0.994	0.4637	0.2057	0.0623	0.0354		696	3.0756	1.8871	0.9731	0.4592	0.1929	0.0662	0.0338				696	0.0013	0.0023	1.9218	0.008		696	0.0004	0.0108	1.8871	0.0047
		699	3.0536	1.9218	0.9946	0.4637	0.206	0.0625	0.0355		699	3.0342	1.8871	0.9738	0.4596	0.1931	0.0663	0.0338				699	0.0013	0.0023	1.9218	0.0081		699	0.0004	0.0109	1.8871	0.0047
		702	3.1116	1.9265	0.9957	0.4641	0.2061	0.0623	0.0357		702	3.0342	1.8908	0.9743	0.4602	0.1931	0.0663	0.0338				702	0.0013	0.0023	1.9265	0.0081		702	0.0004	0.011	1.8908	0.0047
		705	3.0536	1.9218	0.9963	0.4643	0.2067	0.0623	0.0358		705	3.0756	1.8908	0.9748	0.4606	0.1932	0.0665	0.0339				705	0.0013	0.0023	1.9218	0.0082		705	0.0004	0.011	1.8908	0.0047
		708	3.0024	1.9218	0.998	0.4643	0.207	0.0621	0.0359		708	3.0756	1.8908	0.975	0.4609	0.1934	0.0665	0.034				708	0.0013	0.0023	1.9218	0.0082		708	0.0004	0.0112	1.8908	0.0047
		711	3.0536	1.9218	0.9985	0.4643	0.2072	0.062	0.0361		711	3.1213	1.8933	0.9754	0.4612	0.1935	0.0663	0.0341				711	0.0013	0.0023	1.9218	0.0083		711	0.0003	0.0113	1.8933	0.0047
		714	3.0536	1.9218	0.9997	0.4645	0.2075	0.062	0.0363		714	3.0756	1.8933	0.9759	0.4613	0.1936	0.0665	0.0342				714	0.0013	0.0023	1.9218	0.0083		714	0.0004	0.0112	1.8933	0.0047
		717	3.1116	1.9313	1.0002	0.4646	0.2077	0.0619	0.0364		717	3.0756	1.8951	0.9763	0.4616	0.1936	0.0667	0.0343				717	0.0013	0.0022	1.9313	0.0083		717	0.0004	0.0113	1.8951	0.0047
		720	3.0536	1.9313	1.0008	0.4648	0.208	0.0619	0.0365		720	3.1042	1.8951	0.9767	0.4619	0.1938	0.0667	0.0343				720	0.0013	0.0022	1.9313	0.0084		720	0.0003	0.0114	1.8951	0.0047
		723	3.1116	1.9313	1.0019	0.4653	0.2083	0.0619	0.0367		723	3.1456	1.8962	0.9771	0.4621	0.1941	0.0665	0.0344				723	0.0013	0.0022	1.9313	0.0085		723	0.0004	0.0114	1.8962	0.0048
		726	3.1116	1.9265	1.0025	0.4656	0.2084	0.0619	0.0369		726	3.1042	1.8962	0.9771	0.4624	0.1942	0.067	0.0345				726	0.0013	0.0021	1.9265	0.0085		726	0.0003	0.0115	1.8962	0.0047
		729	3.0536	1.9313	1.0036	0.4661	0.2088	0.0619	0.0371		729	3.1042	1.8962	0.9776	0.4622	0.1945	0.0667	0.0345				729	0.0013	0.0021	1.9313	0.0086		729	0.0003	0.0115	1.8962	0.0047
		732	3.1116	1.9313	1.0042	0.4666	0.2091	0.062	0.0372		732	3.1042	1.9026	0.9779	0.4625	0.1946	0.0665	0.0345				732	0.0013	0.0022	1.9313	0.0086		732	0.0003	0.0115	1.9026	0.0047
		735	3.0536	1.9362	1.0048	0.4671	0.2093	0.062	0.0373		735	3.1042	1.9026	0.9782	0.4627	0.1947	0.067	0.0345				735	0.0013	0.0021	1.9362	0.0087		735	0.0003	0.0116	1.9026	0.0047
		738	3.1116	1.9411	1.0053	0.4678	0.2097	0.0622	0.0374		738	3.1213	1.9066	0.9782	0.4628	0.1947	0.0671	0.0344				738	0.0013	0.0021	1.9411	0.0087		738	0.0003	0.0116	1.9066	0.0047
		741	3.0536	1.9362	1.0065	0.4681	0.21	0.0622	0.0375		741	3.1213	1.9066	0.9786	0.463	0.1947	0.0671	0.0344				741	0.0013	0.0021	1.9362	0.0087		741	0.0003	0.0116	1.9066	0.0047
		744	3.1116	1.9362	1.0076	0.4686	0.2104	0.0623	0.0376		744	3.1213	1.9066	0.979	0.4633	0.1948	0.0673	0.0345				744	0.0014	0.0021	1.9362	0.0088		744	0.0003	0.0116	1.9066	0.0047
		747	3.1116	1.9411	1.0082	0.4693	0.2106	0.0623	0.0376		747	3.1213	1.9123	0.9793	0.4635	0.1948	0.0671	0.0345				747	0.0013	0.0022	1.9411	0.0089		747	0.0003	0.0117	1.9123	0.0047
		750	3.1785	1.9362	1.0088	0.4699	0.2108	0.0625	0.0377		750	3.1213	1.9123	0.9796	0.4635	0.1948	0.0671	0.0344				750	0.0013	0.0021	1.9362	0.0089		750	0.0003	0.0118	1.9123	0.0047
		753	3.1116	1.9362	1.0099	0.4701	0.2112	0.0625	0.0377		753	3.1213	1.9147	0.9801	0.4637	0.1949	0.0673	0.0345				753	0.0013	0.002	1.9362	0.009		753	0.0003	0.0118	1.9147	0.0047
		756	3.1116	1.9362	1.0105	0.4708	0.2114	0.0625	0.0379		756	3.1213	1.9185	0.9805	0.4638	0.1949	0.0676	0.0344				756	0.0013	0.002	1.9362	0.009		756	0.0003	0.0118	1.9185	0.0047
		759	3.1116	1.9362	1.0111	0.4715	0.2117	0.0625	0.0379		759	3.1213	1.9185	0.9807	0.464	0.195	0.0676	0.0345				759	0.0013	0.0019	1.9362	0.009		759	0.0003	0.0118	1.9185	0.0047
		762	3.0536	1.9362	1.0123	0.4718	0.212	0.0625	0.0379		762	3.0756	1.9185	0.9805	0.4642	0.195	0.0676	0.0344				762	0.0013	0.0018	1.9362	0.009		762	0.0002	0.0118	1.9185	0.0047
		765	3.0536	1.9411	1.0123	0.4726	0.2121	0.0623	0.0379		765	3.1213	1.9195	0.981	0.4644	0.195	0.0678	0.0345				765	0.0013	0.0017	1.9411	0.0092		765	0.0002	0.0119	1.9195	0.0048
		768	3.0536	1.9411	1.014	0.4731	0.2124	0.0623	0.038		768	3.0756	1.9211	0.9813	0.4645	0.1951	0.0678	0.0345				768	0.0013	0.0017	1.9411	0.0092		768	0.0009	0.0119	1.9211	0.0047
		771	3.1116	1.9362	1.0146	0.4736	0.2126	0.0623	0.038		771	3.1213	1.9216	0.9818	0.4648	0.1951	0.0678	0.0345				771	0.0013	0.0016	1.9362	0.0092		771	0.0009	0.0119	1.9216	0.0047
		774	3.1116	1.9461	1.0146	0.4741	0.2127	0.0622	0.0381		774	3.1213	1.9216	0.9822	0.4651	0.1951	0.068	0.0345				774	0.0012	0.0016	1.9461	0.0093		774	0.0009	0.012	1.9216	0.0047
		777	3.1116	1.9461	1.0152	0.4746	0.2129	0.0622	0.038		777	3.0756	1.9216	0.9826	0.4655	0.1952	0.0676	0.0345				777	0.0013	0.0015	1.9461	0.0093		777	0.0009	0.012	1.9216	0.0047
		780	3.1116	1.9461	1.0169	0.4751	0.2129	0.0623	0.0382		780	3.1213	1.9232	0.983	0.4662	0.1952	0.0676	0.0344				780	0.0013	0.0015	1.9461	0.0094		780	0.0009	0.0121	1.9232	0.0047
		783	3.1116	1.9461	1.0169	0.4755	0.2129	0.0623	0.0382		783	3.1213	1.9221	0.9834	0.4669	0.1952	0.0676	0.0343				783	0.0013	0.0015	1.9461	0.0095		783	0.001	0.0122	1.9221	0.0047
		786	3.1785	1.9461	1.0175	0.476	0.2131	0.0624	0.0383		786	3.1213	1.9221	0.9838	0.4673	0.1952	0.0677	0.0344				786	0.0013	0.0015	1.9461	0.0094		786	0.001	0.0122	1.9221	0.0047
		789	3.0536	1.9511	1.0181	0.4767	0.2132	0.0624	0.0383		789	3.1213	1.9232	0.9838	0.4678	0.1952	0.0677	0.0345				789	0.0013	0.0015	1.9511	0.0095		789	0.0009	0.0122	1.9232	0.0047
		792	3.1116	1.9461	1.0193	0.477	0.2132	0.0625	0.0384		792	3.1213	1.9232	0.9841	0.4682	0.1952	0.0678	0.0343				792	0.0012	0.0015	1.9461	0.0096		792	0.001	0.0124	1.9232	0.0047
		795	3.1116	1.9511	1.0199	0.4775	0.2133	0.0625	0.0384		795	3.1725	1.9227	0.9842	0.4684	0.1953	0.0678	0.0345				795	0.0013	0.0015	1.9511	0.0096		795	0.0005	0.0125	1.9227	0.0047
		798	3.1116	1.9562	1.0205	0.4782	0.2133	0.0624	0.0385		798	3.1042	1.9227	0.9846	0.4688	0.1953	0.0678	0.0345				798	0.0013	0.0015	1.9562	0.0096		798	0.0005	0.0125	1.9227	0.0047
		801	3.1116	1.9562	1.0223	0.4789	0.2133	0.0624	0.0385		801	3.1042	1.9221	0.985	0.4691	0.1953	0.0676	0.0345				801	0.0013	0.0015	1.9562	0.0096		801	0.0006	0.0126	1.9221	0.0047
		804	3.1116	1.9562	1.0223	0.4792	0.2133	0.0623	0.0384		804	3.1042	1.9242	0.9853	0.4695	0.1953	0.0681	0.0346				804	0.0013	0.0015	1.9562	0.0097		804	0.0006	0.0126	1.9242	0.0047
		807	3.1116	1.9562	1.0235	0.4797	0.2131	0.0622	0.0385		807	3.1042	1.9242	0.9858	0.4699	0.1954	0.0678	0.0346				807	0.0013	0.0015	1.9562	0.0098		807	0.0006	0.0127	1.9242	0.0047
		810	3.1116	1.9613	1.0241	0.4802	0.2132	0.0622	0.0385		810	3.1042	1.9269	0.9865	0.47	0.1954	0.0678	0.0346				810	0.0013	0.0015	1.9613	0.0098		810	0.0006	0.0127	1.9269	0.0047
		813	3.1116	1.9613	1.0247	0.4806	0.2132	0.0622	0.0384		813	3.1042	1.9269	0.9868	0.4704	0.1954	0.0676	0.0346				813	0.0013	0.0016	1.9613	0.0098		813	0.0006	0.0128	1.9269	0.0047
		816	3.1785	1.9613	1.0258	0.4813	0.2132	0.0622	0.0384		816	3.1042	1.9269	0.9872	0.4709	0.1955	0.0684	0.0346				816	0.0013	0.0016	1.9613	0.0099		816	0.0006	0.0129	1.9269	0.0048
		819	3.1116	1.9613	1.0264	0.4816	0.2131	0.0621	0.0383		819	3.1042	1.9269	0.9876	0.4711	0.1955	0.0684	0.0347				819	0.0013	0.0016	1.9613	0.0099		819	0.0005	0.0131	1.9269	0.0047
		822	3.1116	1.9562	1.0271	0.4823	0.2131	0.0619	0.0383		822	3.0756	1.9283	0.9881	0.4713	0.1956	0.0681	0.0348				822	0.0013	0.0016	1.9562	0.01		822	0.0006	0.0131	1.9283	0.0047
		825	3.1785	1.9613	1.0277	0.4826	0.2131	0.0619	0.0383		825	3.1213	1.9283	0.9887	0.4717	0.1957	0.0684	0.0348				825	0.0012	0.0016	1.9613	0.01		825	0.0008	0.0132	1.9283	0.0047
		828	3.1116	1.9665	1.0283	0.4832	0.2132	0.062	0.0384		828	3.1213	1.9283	0.9891	0.472	0.1957	0.0684	0.0348				828	0.0013	0.0018	1.9665	0.0101		828	0.0007	0.0133	1.9283	0.0047
		831	3.0536	1.9665	1.0295	0.4838	0.2132	0.0619	0.0384		831	3.1213	1.9322	0.9894	0.4723	0.1958	0.0685	0.0349				831	0.0013	0.0018	1.9665	0.0101		831	0.0008	0.0133	1.9322	0.0047
		834	3.1116	1.9665	1.0307	0.4842	0.2131	0.0619	0.0384		834	3.1213	1.9322	0.9899	0.4725	0.1958	0.0684	0.035				834	0.0013	0.0019	1.9665	0.0102		834	0.0007	0.0135	1.9322	0.0047
		837	3.1116	1.9665	1.0313	0.4845	0.2132	0.062	0.0385		837	3.1213	1.9358	0.9901	0.4731	0.1959	0.0685	0.035				837	0.0013	0.0019	1.9665	0.0103		837	0.0008	0.0135	1.9358	0.0047
		840	3.1116	1.9718	1.0319	0.4847	0.2132	0.0619	0.0385		840	3.1213	1.9389	0.9904	0.4735	0.1959	0.0686	0.035				840	0.0013	0.0019	1.9718	0.0103		840	0.0007	0.0137	1.9389	0.0047
		843	3.1116	1.9665	1.0325	0.485	0.2132	0.0618	0.0386		843	3.1213	1.9389	0.9908	0.4736	0.196	0.0685	0.0351				843	0.0013	0.002	1.9665	0.0103		843	0.0008	0.0137	1.9389	0.0047
		846	3.1785	1.9718	1.0343	0.4854	0.2132	0.0618	0.0385		846	3.1042	1.9389	0.9912	0.4742	0.196	0.0688	0.0351				846	0.0013	0.002	1.9718	0.0103		846	0.0008	0.0138	1.9389	0.0047
		849	3.0536	1.9665	1.0343	0.4857	0.2133	0.0618	0.0385		849	3.1042	1.9455	0.9915	0.4745	0.1961	0.0685	0.0351				849	0.0013	0.0021	1.9665	0.0104		849	0.0008	0.0138	1.9455	0.0047
		852	3.1116	1.9665	1.0356	0.4864	0.2133	0.0619	0.0385		852	3.1042	1.9455	0.9923	0.475	0.1961	0.0687	0.0352				852	0.0013	0.0021	1.9665	0.0106		852	0.0007	0.0139	1.9455	0.0048
		855	3.1116	1.9718	1.0368	0.4873	0.2134	0.0617	0.0385		855	3.0756	1.9479	0.9926	0.4755	0.1961	0.0688	0.0352				855	0.0013	0.0021	1.9718	0.0106		855	0.0008	0.014	1.9479	0.0047
		858	3.0536	1.9665	1.0368	0.4876	0.2134	0.0617	0.0385		858	3.0756	1.9479	0.9933	0.4758	0.1962	0.0685	0.0352				858	0.0013	0.0021	1.9665	0.0106		858	0.0008	0.014	1.9479	0.0047
		861	3.1116	1.9718	1.038	0.4882	0.2137	0.0617	0.0386		861	3.1213	1.9479	0.9937	0.4761	0.1963	0.0688	0.0352				861	0.0013	0.0021	1.9718	0.0107		861	0.0008	0.0141	1.9479	0.0046
		864	3.1116	1.9718	1.0393	0.4889	0.2138	0.0617	0.0385		864	3.1213	1.9506	0.9941	0.4763	0.1963	0.0683	0.0353				864	0.0013	0.0021	1.9718	0.0107		864	0.0007	0.0141	1.9506	0.0046
		867	3.1116	1.9718	1.0399	0.489	0.2139	0.0616	0.0385		867	3.1213	1.9534	0.9948	0.4763	0.1963	0.0682	0.0354				867	0.0012	0.0022	1.9718	0.0108		867	0.0008	0.0142	1.9534	0.0047
		870	3.1116	1.9665	1.0405	0.4894	0.2142	0.0616	0.0384		870	3.1213	1.9534	0.9954	0.4766	0.1964	0.0682	0.0353				870	0.0013	0.0023	1.9665	0.0108		870	0.0007	0.0143	1.9534	0.0047
		873	3.0536	1.9665	1.0424	0.4897	0.2144	0.0616	0.0384		873	3.1213	1.9534	0.9959	0.4769	0.1964	0.0681	0.0354				873	0.0012	0.0024	1.9665	0.0108		873	0.0007	0.0144	1.9534	0.0046
		876	3.1116	1.9665	1.043	0.4901	0.2147	0.0616	0.0384		876	3.1042	1.9534	0.9963	0.477	0.1964	0.068	0.0354				876	0.0013	0.0024	1.9665	0.0109		876	0.0008	0.014	1.9534	0.0047
		879	3.1116	1.9718	1.043	0.4901	0.2149	0.0615	0.0385		879	3.1042	1.9572	0.9968	0.4772	0.1965	0.068	0.0355				879	0.0013	0.0024	1.9718	0.011		879	0.0008	0.014	1.9572	0.0046
		882	3.1116	1.9718	1.0436	0.4904	0.2152	0.0615	0.0385		882	3.1213	1.9572	0.9972	0.4769	0.1965	0.0679	0.0355				882	0.0013	0.0026	1.9718	0.0111		882	0.0008	0.0144	1.9572	0.0047
		885	3.0536	1.9771	1.0442	0.4908	0.2155	0.0614	0.0386		885	3.1213	1.9534	0.9977	0.477	0.1965	0.068	0.0355				885	0.0012	0.0026	1.9771	0.0111		885	0.0007	0.0146	1.9534	0.0047
		888	3.1116	1.9665	1.0455	0.4908	0.2158	0.0614	0.0386		888	3.0756	1.9572	0.9981	0.4769	0.1965	0.0679	0.0356				888	0.0013	0.0027	1.9665	0.0111		888	0.0008	0.0147	1.9572	0.0046
		891	3.1116	1.9718	1.0455	0.4908	0.2159	0.0613	0.0386		891	3.1213	1.9572	0.9982	0.4767	0.1966	0.068	0.0357				891	0.0013	0.0027	1.9718	0.0111		891	0.0008	0.0148	1.9572	0.0047
		894	3.1785	1.9718	1.0455	0.4908	0.2161	0.0613	0.0386		894	3.1213	1.9572	0.9989	0.4763	0.1966	0.0676	0.0358				894	0.0012	0.0027	1.9718	0.0112		894	0.0008	0.0149	1.9572	0.0047
		897	3.1785	1.9771	1.0455	0.4911	0.2164	0.0611	0.0387		897	3.1213	1.9604	0.9989	0.4766	0.1967	0.0676	0.0357				897	0.0013	0.0027	1.9771	0.0113		897	0.0008	0.0149	1.9604	0.0047
		900	3.1785	1.9718	1.0461	0.4908	0.2166	0.0612	0.0387		900	3.1213	1.9604	0.9993	0.477	0.1967	0.0677	0.0357				900	0.0012	0.0028	1.9718	0.0113		900	0.0008	0.015	1.9604	0.0047
		903	3.1785	1.9771	1.0467	0.4913	0.2168	0.0611	0.0387		903	3.1213	1.9604	1.0001	0.4776	0.1967	0.0676	0.0357				903	0.0013	0.0028	1.9771	0.0115		903	0.0008	0.0151	1.9604	0.0047
		906	3.1116	1.9718	1.0467	0.4913	0.2169	0.0611	0.0387		906	3.1213	1.9623	1.004	0.4779	0.1967	0.0676	0.0357				906	0.0012	0.0028	1.9718	0.0115		906	0.0008	0.0152	1.9623	0.0047
		909	3.1785	1.9771	1.0486	0.491	0.2169	0.0611	0.0388		909	3.1213	1.9604	1.0009	0.4781	0.1968	0.0674	0.0357				909	0.0013	0.0029	1.9771	0.0114		909	0.0008	0.0153	1.9604	0.0047
		912	3.1116	1.9771	1.0486	0.491	0.217	0.0611	0.0388		912	3.1213	1.9623	1.0012	0.4783	0.1968	0.0672	0.0358				912	0.0012	0.0031	1.9771	0.0115		912	0.0008	0.0153	1.9623	0.0048
		915	3.1785	1.9771	1.0486	0.4913	0.2171	0.061	0.0388		915	3.1456	1.9623	1.0016	0.4785	0.1968	0.0673	0.0357				915	0.0012	0.0031	1.9771	0.0116		915	0.0008	0.0154	1.9623	0.0047
		918	3.1116	1.9825	1.0499	0.4913	0.2169	0.061	0.0389		918	3.1213	1.9668	1.0023	0.4787	0.1969	0.067	0.0357				918	0.0013	0.0032	1.9825	0.0117		918	0.0008	0.0154	1.9668	0.0047
		921	3.1785	1.9771	1.0493	0.4911	0.2169	0.061	0.0389		921	3.1213	1.9668	1.0028	0.4788	0.1969	0.067	0.0358				921	0.0012	0.0032	1.9771	0.0117		921	0.0008	0.0155	1.9668	0.0047
		924	3.1785	1.9771	1.0493	0.4915	0.2169	0.0611	0.0389		924	3.1456	1.9668	1.0032	0.4791	0.1969	0.0673	0.0359				924	0.0012	0.0034	1.9771	0.0117		924	0.0008	0.0154	1.9668	0.0047
		927	3.1116	1.9825	1.0512	0.4917	0.2169	0.061	0.039		927	3.1213	1.9668	1.0039	0.4795	0.197	0.067	0.036				927	0.0012	0.0034	1.9825	0.0118		927	0.0008	0.0154	1.9668	0.0047
		930	3.1785	1.9825	1.0505	0.4918	0.2169	0.061	0.0389		930	3.1213	1.9623	1.004	0.4797	0.197	0.0673	0.0359				930	0.0013	0.0034	1.9825	0.0118		930	0.0008	0.0154	1.9623	0.0047
		933	3.1116	1.9825	1.0518	0.4915	0.2168	0.0611	0.039		933	3.1213	1.9623	1.0047	0.4798	0.197	0.0673	0.036				933	0.0012	0.0034	1.9825	0.0119		933	0.0009	0.0154	1.9623	0.0047
		936	3.1116	1.9771	1.0524	0.4917	0.2167	0.0612	0.039		936	3.1213	1.9623	1.0053	0.4798	0.197	0.0679	0.036				936	0.0012	0.0034	1.9771	0.012		936	0.0008	0.0155	1.9623	0.0047
		939	3.1116	1.988	1.0518	0.492	0.2165	0.0613	0.039		939	3.1213	1.9623	1.0059	0.4799	0.197	0.0673	0.0361				939	0.0012	0.0035	1.988	0.012		939	0.0008	0.0155	1.9623	0.0048
		942	3.1785	1.988	1.0537	0.4918	0.2164	0.0613	0.0389		942	3.1456	1.9668	1.0066	0.4802	0.197	0.0679	0.0361				942	0.0012	0.0036	1.988	0.012		942	0.0008	0.0155	1.9668	0.0047
		945	3.1116	1.9825	1.0531	0.492	0.2162	0.0613	0.039		945	3.1213	1.9668	1.007	0.4805	0.197	0.0679	0.0361				945	0.0012	0.0035	1.9825	0.0121		945	0.0008	0.0155	1.9668	0.0047
		948	3.1785	1.9825	1.0544	0.492	0.2161	0.0614	0.0391		948	3.1213	1.9685	1.0072	0.4811	0.1971	0.0681	0.0362				948	0.0011	0.0036	1.9825	0.0122		948	0.0008	0.0157	1.9685	0.0047
		951	3.1785	1.9935	1.0544	0.492	0.2159	0.0614	0.0391		951	3.1213	1.9696	1.0078	0.4816	0.1972	0.0681	0.0363				951	0.0012	0.0036	1.9935	0.0122		951	0.0008	0.0157	1.9696	0.0047
		954	3.1785	1.988	1.055	0.492	0.2159	0.0614	0.0392		954	3.1213	1.9696	1.0082	0.4819	0.1972	0.0679	0.0363				954	0.0012	0.0036	1.988	0.0122		954	0.0008	0.0158	1.9696	0.0047
		957	3.1785	1.9935	1.0556	0.492	0.2157	0.0615	0.0393		957	3.1213	1.9696	1.0086	0.4823	0.1972	0.0681	0.0364				957	0.0012	0.0036	1.9935	0.0123		957	0.0008	0.0159	1.9696	0.0047
		960	3.1785	1.988	1.0563	0.4924	0.2157	0.0616	0.0392		960	3.1456	1.9685	1.0086	0.4831	0.1972	0.0683	0.0364				960	0.0012	0.0036	1.988	0.0123		960	0.0008	0.0159	1.9685	0.0047
		963	3.1785	1.9935	1.0569	0.4922	0.2155	0.0616	0.0394		963	3.1456	1.9696	1.009	0.4836	0.1974	0.0684	0.0365				963	0.0012	0.0036	1.9935	0.0124		963	0.0008	0.016	1.9696	0.0047
		966	3.1116	1.988	1.0569	0.4922	0.2155	0.0617	0.0396		966	3.1042	1.9696	1.0094	0.4839	0.1974	0.0681	0.0366				966	0.0012	0.0036	1.988	0.0125		966	0.0008	0.0161	1.9696	0.0046
		969	3.1116	1.9935	1.0576	0.4924	0.2154	0.0618	0.0398		969	3.1042	1.9708	1.0109	0.4839	0.1974	0.0684	0.0366				969	0.0012	0.0037	1.9935	0.0126		969	0.0009	0.0161	1.9708	0.0047
		972	3.2577	1.988	1.0582	0.4927	0.2155	0.0618	0.0399		972	3.1213	1.9708	1.0112	0.4839	0.1974	0.0684	0.0368				972	0.0012	0.0037	1.988	0.0126		972	0.0008	0.0161	1.9708	0.0047
		975	3.2577	1.9935	1.0582	0.4927	0.2154	0.062	0.04		975	3.1213	1.9708	1.0115	0.4842	0.1974	0.0687	0.0368				975	0.0012	0.0037	1.9935	0.0126		975	0.0008	0.0162	1.9708	0.0047
		978	3.1785	1.988	1.0602	0.4924	0.2153	0.0622	0.0401		978	3.1213	1.9742	1.0118	0.4842	0.1975	0.0684	0.0368				978	0.0012	0.0036	1.988	0.0127		978	0.0008	0.0163	1.9742	0.0047
		981	3.1785	1.9935	1.0602	0.4924	0.2152	0.0622	0.0402		981	3.1213	1.9742	1.0121	0.4842	0.1975	0.0688	0.0369				981	0.0012	0.0036	1.9935	0.0128		981	0.0008	0.0163	1.9742	0.0046
		984	3.1785	1.9991	1.0615	0.4924	0.2153	0.0623	0.0402		984	3.1213	1.9742	1.0121	0.4844	0.1975	0.0687	0.0369				984	0.0012	0.0037	1.9991	0.0128		984	0.0008	0.0164	1.9742	0.0047
		987	3.1785	1.9991	1.0615	0.4924	0.2154	0.0623	0.0403		987	3.1456	1.9696	1.0117	0.4844	0.1975	0.0687	0.037				987	0.0012	0.0036	1.9991	0.0129		987	0.0008	0.0166	1.9696	0.0047
		990	3.1785	1.9935	1.0615	0.4924	0.2152	0.0623	0.0404		990	3.1456	1.9771	1.0125	0.4845	0.1976	0.0691	0.0371				990	0.0012	0.0037	1.9935	0.0129		990	0.0008	0.0166	1.9771	0.0047
		993	3.1785	1.9935	1.0621	0.4918	0.2153	0.0625	0.0406		993	3.1456	1.9771	1.0131	0.4845	0.1976	0.0687	0.0372				993	0.0012	0.0037	1.9935	0.0129		993	0.0008	0.0167	1.9771	0.0047
		996	3.1116	1.9935	1.0621	0.492	0.2153	0.0627	0.0406		996	3.1456	1.9771	1.0137	0.4845	0.1976	0.0687	0.0373				996	0.0012	0.0037	1.9935	0.013		996	0.0008	0.0168	1.9771	0.0047
		999	3.1116	1.9991	1.0621	0.4918	0.2154	0.0627	0.0406		999	3.1456	1.9771	1.014	0.4844	0.1976	0.0691	0.0374				999	0.0012	0.0037	1.9991	0.0131		999	0.0008	0.0169	1.9771	0.0047
		1002	3.1785	1.9991	1.0621	0.4922	0.2154	0.063	0.0407		1002	3.1042	1.9783	1.0145	0.4844	0.1977	0.0692	0.0376				1002	0.0011	0.0037	1.9991	0.0131		1002	0.0008	0.0169	1.9783	0.0047
		1005	3.1785	1.9935	1.0621	0.4922	0.2154	0.063	0.0408		1005	3.1913	1.9783	1.0149	0.4845	0.1978	0.0693	0.0377				1005	0.0011	0.0037	1.9935	0.0132		1005	0.0008	0.0171	1.9783	0.0046
		1008	3.1785	1.9991	1.0628	0.4925	0.2154	0.0631	0.0408		1008	3.1456	1.9783	1.0153	0.4844	0.1978	0.0692	0.0378				1008	0.0012	0.0037	1.9991	0.0133		1008	0.0008	0.0172	1.9783	0.0047
		1011	3.1785	2.0048	1.0628	0.4925	0.2154	0.0631	0.0409		1011	3.1456	1.9771	1.0157	0.4845	0.1979	0.0692	0.0377				1011	0.0011	0.0037	2.0048	0.0133		1011	0.0008	0.0173	1.9771	0.0047
		1014	3.2577	1.9991	1.0628	0.4925	0.2155	0.0633	0.041		1014	3.1713	1.9783	1.0161	0.4846	0.198	0.0692	0.0378				1014	0.0011	0.0037	1.9991	0.0132		1014	0.0008	0.0174	1.9783	0.0047
		1017	3.1785	2.0048	1.0628	0.4925	0.2154	0.0633	0.0411		1017	3.1713	1.9783	1.0165	0.4846	0.198	0.0696	0.0379				1017	0.0012	0.0037	2.0048	0.0134		1017	0.0008	0.0175	1.9783	0.0048
		1020	3.1785	2.0105	1.0635	0.4927	0.2153	0.0634	0.0412		1020	3.1713	1.9783	1.0169	0.4849	0.198	0.0696	0.0381				1020	0.0011	0.0036	2.0105	0.0134		1020	0.0008	0.0176	1.9783	0.0047
		1023	3.1785	2.0105	1.0635	0.4922	0.2153	0.0634	0.0413		1023	3.1713	1.9783	1.0172	0.4849	0.1981	0.0696	0.0381				1023	0.0011	0.0037	2.0105	0.0134		1023	0.0009	0.0177	1.9783	0.0047
		1026	3.1785	2.0048	1.0635	0.4922	0.2153	0.0635	0.0414		1026	3.1713	1.9771	1.0177	0.4851	0.1981	0.0696	0.0381				1026	0.0011	0.0038	2.0048	0.0136		1026	0.0008	0.0177	1.9771	0.0047
		1029	3.1785	2.0048	1.0641	0.4922	0.2153	0.0635	0.0415		1029	3.1713	1.9783	1.0183	0.4852	0.1981	0.0693	0.0382				1029	0.0011	0.0038	2.0048	0.0136		1029	0.0008	0.0179	1.9783	0.0047
		1032	3.1785	2.0048	1.0645	0.4922	0.2151	0.0636	0.0416		1032	3.1713	1.9783	1.0185	0.4852	0.1981	0.0698	0.0383				1032	0.0012	0.0039	2.0048	0.0135		1032	0.0009	0.018	1.9783	0.0048
		1035	3.1785	1.9991	1.0645	0.4925	0.215	0.0636	0.0417		1035	3.1713	1.9783	1.0194	0.4856	0.1981	0.0696	0.0383				1035	0.0011	0.004	1.9991	0.0136		1035	0.0008	0.018	1.9783	0.0047
		1038	3.1785	2.0048	1.065	0.4925	0.215	0.0636	0.0418		1038	3.1713	1.9801	1.0197	0.4857	0.1981	0.0696	0.0382				1038	0.0011	0.004	2.0048	0.0137		1038	0.0008	0.018	1.9801	0.0047
		1041	3.1116	2.0105	1.065	0.4925	0.215	0.0637	0.0418		1041	3.1713	1.9783	1.0199	0.486	0.1981	0.0696	0.0381				1041	0.0011	0.0041	2.0105	0.0138		1041	0.0008	0.0181	1.9783	0.0048
		1044	3.1785	2.0048	1.0654	0.4925	0.2149	0.0638	0.042		1044	3.1713	1.9801	1.0205	0.4857	0.1981	0.0698	0.0382				1044	0.0011	0.0042	2.0048	0.0138		1044	0.0008	0.0181	1.9801	0.0047
		1047	3.1785	1.9991	1.0654	0.4932	0.2148	0.0639	0.0421		1047	3.1713	1.9801	1.0209	0.4857	0.1982	0.0698	0.0382				1047	0.0011	0.0043	1.9991	0.0139		1047	0.0008	0.0181	1.9801	0.0047
		1050	3.1116	1.9991	1.0654	0.4932	0.2148	0.064	0.0422		1050	3.1713	1.9801	1.0213	0.4857	0.1982	0.0698	0.0383				1050	0.0011	0.0043	1.9991	0.0139		1050	0.0007	0.0181	1.9801	0.0047
		1053	3.1116	2.0105	1.0659	0.4925	0.2147	0.0641	0.0424		1053	3.1713	1.9801	1.0217	0.4857	0.1982	0.0698	0.0385				1053	0.0011	0.0043	2.0105	0.014		1053	0.0008	0.018	1.9801	0.0047
		1056	3.1116	2.0105	1.0659	0.4925	0.2146	0.0641	0.0424		1056	3.1042	1.9822	1.0229	0.4857	0.1982	0.0689	0.0385				1056	0.0011	0.0042	2.0105	0.0141		1056	0.0007	0.0181	1.9822	0.0048
		1059	3.1785	2.0048	1.0659	0.4932	0.2146	0.0642	0.0424		1059	3.1456	1.9822	1.0233	0.486	0.1983	0.0688	0.0386				1059	0.001	0.0042	2.0048	0.0141		1059	0.0007	0.018	1.9822	0.0048
		1062	3.0536	2.0048	1.063	0.4932	0.2145	0.0643	0.0426		1062	3.1213	1.9822	1.0237	0.486	0.1983	0.0698	0.0387				1062	0.0011	0.0043	2.0048	0.0142		1062	0.0007	0.018	1.9822	0.0047
		1065	3.1116	2.0105	1.063	0.4933	0.2145	0.0644	0.0427		1065	3.1213	1.9822	1.0241	0.4863	0.1986	0.0698	0.039				1065	0.0011	0.0043	2.0105	0.0142		1065	0.0008	0.0181	1.9822	0.0047
		1068	3.1116	2.0105	1.063	0.4933	0.2144	0.0645	0.0428		1068	3.1213	1.9801	1.0253	0.4863	0.1988	0.0691	0.039				1068	0.0012	0.0043	2.0105	0.0143		1068	0.0007	0.0181	1.9801	0.0047
		1071	3.1116	2.0048	1.063	0.4933	0.2144	0.0646	0.0429		1071	3.1213	1.9822	1.0257	0.4863	0.1988	0.0691	0.0391				1071	0.0011	0.0042	2.0048	0.0143		1071	0.0007	0.0182	1.9822	0.0047
		1074	3.1785	2.0105	1.063	0.4933	0.2143	0.0647	0.0429		1074	3.1213	1.9845	1.0261	0.486	0.199	0.0689	0.0392				1074	0.0011	0.0042	2.0105	0.0144		1074	0.0007	0.0183	1.9845	0.0047
		1077	3.1116	2.0105	1.0687	0.4933	0.2139	0.0648	0.043		1077	3.1042	1.9845	1.0277	0.486	0.1988	0.069	0.0392				1077	0.0011	0.0041	2.0105	0.0145		1077	0.0007	0.0185	1.9845	0.0048
		1080	3.1116	2.0048	1.0687	0.4937	0.2137	0.065	0.0431		1080	3.1213	1.9845	1.0277	0.486	0.199	0.0691	0.0394				1080	0.0011	0.0042	2.0048	0.0146		1080	0.0006	0.0185	1.9845	0.0047
		1083	3.1116	2.0105	1.063	0.4937	0.2137	0.065	0.0431		1083	3.1213	1.9845	1.029	0.486	0.199	0.0691	0.0394				1083	0.0011	0.0042	2.0105	0.0146		1083	0.0007	0.0184	1.9845	0.0047
		1086	3.1116	2.0164	1.0687	0.4937	0.2135	0.0652	0.0432		1086	3.1213	1.9868	1.0298	0.4863	0.1992	0.0691	0.0394				1086	0.0011	0.0042	2.0164	0.0146		1086	0.0006	0.0186	1.9868	0.0047
		1089	3.1785	2.0164	1.0687	0.494	0.2133	0.0653	0.0432		1089	3.1213	1.9868	1.0302	0.4891	0.1994	0.0692	0.0395				1089	0.0011	0.0042	2.0164	0.0147		1089	0.0007	0.0186	1.9868	0.0047
		1092	3.1116	2.0105	1.068	0.4937	0.2133	0.0654	0.0432		1092	3.1213	1.9845	1.0306	0.4891	0.1992	0.0692	0.0395				1092	0.0011	0.0043	2.0105	0.0147		1092	0.0007	0.0186	1.9845	0.0047
		1095	3.1116	2.0148	1.068	0.494	0.2131	0.0655	0.0434		1095	3.1213	1.9896	1.0314	0.4891	0.1994	0.0692	0.0396				1095	0.0011	0.0044	2.0148	0.0148		1095	0.0006	0.0186	1.9896	0.0047
		1098	3.1785	2.0148	1.068	0.494	0.213	0.0656	0.0434		1098	3.1213	1.9896	1.0322	0.4891	0.1999	0.0693	0.0396				1098	0.0011	0.0045	2.0148	0.0148		1098	0.0006	0.0187	1.9896	0.0047
		1101	3.1785	2.0148	1.0687	0.494	0.2129	0.0658	0.0434		1101	3.1213	1.9896	1.0331	0.4892	0.1999	0.0694	0.0396				1101	0.0011	0.0046	2.0148	0.0149		1101	0.0006	0.0187	1.9896	0.0047
		1104	3.1116	2.0164	1.0687	0.4937	0.2127	0.0656	0.0435		1104	3.1713	1.9896	1.0331	0.4891	0.1999	0.0693	0.0397				1104	0.001	0.0048	2.0164	0.0149		1104	0.0006	0.0188	1.9896	0.0046
		1107	3.1785	2.0164	1.0687	0.494	0.2126	0.0657	0.0436		1107	3.1713	1.9938	1.0335	0.4893	0.2001	0.0693	0.0398				1107	0.0009	0.0051	2.0164	0.015		1107	0.0007	0.0189	1.9938	0.0047
		1110	3.1116	2.0148	1.068	0.4949	0.2125	0.0659	0.0436		1110	3.1713	1.9938	1.0339	0.4891	0.2004	0.0694	0.0397				1110	0.0008	0.0051	2.0148	0.015		1110	0.0007	0.0188	1.9938	0.0046
		1113	3.1785	2.0164	1.068	0.4949	0.2123	0.0661	0.0437		1113	3.1713	1.9896	1.0343	0.4893	0.2004	0.0694	0.0398				1113	0.0007	0.0053	2.0164	0.0151		1113	0.0008	0.0189	1.9896	0.0046
		1116	3.1785	2.0164	1.068	0.494	0.2121	0.0661	0.0437		1116	3.1913	1.9938	1.0351	0.4891	0.2006	0.0695	0.0398				1116	0.0008	0.0054	2.0164	0.0152		1116	0.0007	0.0189	1.9938	0.0046
		1119	3.1785	2.0188	1.0687	0.4949	0.2119	0.0664	0.0438		1119	3.1913	1.9938	1.0356	0.4893	0.2008	0.0695	0.0399				1119	0.0008	0.0055	2.0188	0.0153		1119	0.0008	0.019	1.9938	0.0047
		1122	3.2577	2.0188	1.0693	0.4947	0.2116	0.0665	0.0438		1122	3.1713	1.9938	1.0364	0.4895	0.2006	0.0694	0.04				1122	0.0007	0.0056	2.0188	0.0153		1122	0.0007	0.0191	1.9938	0.0047
		1125	3.2577	2.0188	1.0693	0.4947	0.2116	0.0666	0.0439		1125	3.1713	1.9938	1.0368	0.4899	0.2008	0.0697	0.0399				1125	0.0005	0.0057	2.0188	0.0154		1125	0.0008	0.0192	1.9938	0.0046
		1128	3.1785	2.0191	1.0693	0.4949	0.2116	0.0667	0.044		1128	3.1713	1.9925	1.0376	0.4895	0.2008	0.0697	0.04				1128	0.0006	0.0058	2.0191	0.0155		1128	0.0009	0.0192	1.9925	0.0046
		1131	3.1785	2.0191	1.07	0.4947	0.2114	0.0667	0.0441		1131	3.1213	1.9967	1.0381	0.4895	0.2009	0.0697	0.0399				1131	0.0005	0.0058	2.0191	0.0155		1131	0.0009	0.0193	1.9967	0.0047
		1134	3.1785	2.0188	1.0707	0.4951	0.2112	0.0669	0.0441		1134	3.1913	1.9967	1.0389	0.4899	0.201	0.0697	0.04				1134	0.0005	0.006	2.0188	0.0156		1134	0.0009	0.0194	1.9967	0.0047
		1137	3.2577	2.0191	1.07	0.4951	0.211	0.0671	0.0443		1137	3.2425	1.9967	1.0393	0.4899	0.2009	0.0697	0.04				1137	0.0005	0.006	2.0191	0.0157		1137	0.0009	0.0194	1.9967	0.0047
		1140	3.1785	2.0191	1.07	0.4951	0.211	0.0671	0.0444		1140	3.1913	1.9967	1.0397	0.4893	0.2009	0.0698	0.0401				1140	0.0005	0.006	2.0191	0.0157		1140	0.0009	0.0194	1.9967	0.0047
		1143	3.1116	2.0188	1.07	0.4951	0.2114	0.0672	0.0444		1143	3.1913	1.998	1.0406	0.4899	0.2009	0.0698	0.0401				1143	0.0005	0.006	2.0188	0.0158		1143	0.0009	0.0195	1.998	0.0047
		1146	3.2577	2.0188	1.0707	0.4953	0.2112	0.0672	0.0445		1146	3.1713	1.998	1.041	0.4893	0.2012	0.0699	0.0402				1146	0.0005	0.006	2.0188	0.0157		1146	0.0011	0.0196	1.998	0.0047
		1149	3.3546	2.0188	1.0707	0.4953	0.2113	0.0672	0.0445		1149	3.1913	1.998	1.0418	0.4893	0.2009	0.0698	0.0402				1149	0.0005	0.006	2.0188	0.0159		1149	0.0008	0.0196	1.998	0.0047
		1152	3.1785	2.0191	1.0713	0.4951	0.2112	0.0674	0.0447		1152	3.1913	1.998	1.0423	0.4897	0.2013	0.0698	0.0402				1152	0.001	0.006	2.0191	0.0159		1152	0.0009	0.0197	1.998	0.0047
		1155	3.1116	2.0191	1.0707	0.4953	0.2113	0.0674	0.0447		1155	3.2425	1.998	1.0427	0.4893	0.2012	0.0699	0.0403				1155	0.0004	0.006	2.0191	0.016		1155	0.0009	0.0197	1.998	0.0047
		1158	3.2577	2.0191	1.0713	0.4953	0.2113	0.0674	0.0448		1158	3.2425	2.0004	1.0431	0.4893	0.2012	0.0699	0.0403				1158	0.0003	0.0061	2.0191	0.016		1158	0.0009	0.0198	2.0004	0.0046
		1161	3.1785	2.0206	1.0713	0.4956	0.2112	0.0675	0.0448		1161	3.1913	2.0004	1.0448	0.4897	0.2015	0.0698	0.0404				1161	0.0003	0.0061	2.0206	0.0161		1161	0.0009	0.0196	2.0004	0.0046
		1164	3.2577	2.0206	1.0713	0.4956	0.2114	0.0674	0.045		1164	3.1913	2.0004	1.0448	0.4897	0.2018	0.07	0.0404				1164	0.0003	0.006	2.0206	0.0162		1164	0.0009	0.0199	2.0004	0.0047
		1167	3.2577	2.0206	1.072	0.4956	0.2114	0.0675	0.045		1167	3.1913	2.0004	1.0456	0.4897	0.2018	0.07	0.0405				1167	0.0003	0.006	2.0206	0.0162		1167	0.0009	0.0199	2.0004	0.0046
		1170	3.1116	2.0191	1.072	0.4953	0.2113	0.0675	0.0452		1170	3.1913	2.0063	1.0465	0.491	0.2015	0.0701	0.0407				1170	0.0003	0.006	2.0191	0.0163		1170	0.0009	0.02	2.0063	0.0046
		1173	3.2577	2.0191	1.072	0.4953	0.2114	0.0675	0.0451		1173	3.1913	2.0063	1.0469	0.4897	0.2019	0.0701	0.0406				1173	0.0003	0.006	2.0191	0.0162		1173	0.001	0.0201	2.0063	0.0046
		1176	3.2577	2.0206	1.0727	0.4956	0.2114	0.0677	0.0452		1176	3.1913	2.0063	1.0473	0.491	0.2021	0.0701	0.0407				1176	0.0004	0.0059	2.0206	0.0164		1176	0.001	0.0201	2.0063	0.0046
		1179	3.2577	2.0211	1.0727	0.4965	0.2114	0.0675	0.0453		1179	3.1713	2.0063	1.0482	0.4897	0.2019	0.0702	0.0407				1179	0.0003	0.0059	2.0211	0.0164		1179	0.0011	0.0202	2.0063	0.0046
		1182	3.2577	2.0211	1.072	0.4956	0.2114	0.0675	0.0453		1182	3.1713	2.0063	1.0486	0.4897	0.2019	0.0703	0.0408				1182	0.0003	0.0058	2.0211	0.0165		1182	0.0013	0.0203	2.0063	0.0046
		1185	3.2577	2.0211	1.0727	0.4956	0.2115	0.0677	0.0454		1185	3.2425	2.0063	1.0495	0.4912	0.2022	0.0703	0.0409				1185	0.0004	0.0057	2.0211	0.0165		1185	0.0014	0.0203	2.0063	0.0047
		1188	3.2577	2.0211	1.0727	0.4965	0.2116	0.0677	0.0455		1188	3.2425	1.9945	1.0486	0.4912	0.2024	0.0704	0.041				1188	0.0003	0.0057	2.0211	0.0166		1188	0.0013	0.0203	1.9945	0.0046
		1191	3.1785	2.0206	1.0733	0.4965	0.2116	0.0679	0.0456		1191	3.1913	1.9945	1.0495	0.4912	0.2026	0.0705	0.041				1191	0.0002	0.0056	2.0206	0.0167		1191	0.0014	0.0203	1.9945	0.0046
		1194	3.2577	2.0214	1.0727	0.4965	0.2118	0.0677	0.0457		1194	3.1913	2.0063	1.0503	0.4917	0.2024	0.0705	0.041				1194	0.0003	0.0055	2.0214	0.0167		1194	0.0013	0.0204	2.0063	0.0046
		1197	3.1785	2.0214	1.0727	0.4974	0.2118	0.0677	0.0457		1197	3.1913	2.0063	1.0503	0.4912	0.2024	0.0706	0.0411				1197	0.0003	0.0055	2.0214	0.0168		1197	0.0013	0.0205	2.0063	0.0046
		1200	3.1785	2.0214	1.0727	0.4974	0.212	0.0679	0.0458		1200	3.1913	2.0004	1.0512	0.492	0.2031	0.0707	0.0412				1200	0.0003	0.0054	2.0214	0.0168		1200	0.0014	0.0205	2.0004	0.0046

## Sheet: Fig6b
	Fig.6b
		Diameter	10 µM	20 µM	40 µM	80 µM			Vol. (µm3)	10 µM	20 µM	40 µM	80 µM
		Mean	0.2901	0.4632	0.7929	0.8715	(µM)		Mean	0.01358	0.05444	0.2793	0.375	(µm3)
		S.D.	0.04188	0.05842	0.1217	0.1454			S.D.	0.005919	0.01974	0.1275	0.1775
		Exp1	Diameter (µm)				Exp2	Diameter (µm)				Exp3	Diameter (µm)					Exp1	Radius (µm)				Exp2	Radius (µm)				Exp3	Radius (µm)					Exp1	Volume (µm3)				Exp2	Volume (µm3)				Exp3	Volume (µm3)
			10 µM	20 µM	40 µM	80 µM		10 µM	20 µM	40 µM	80 µM		10 µM	20 µM	40 µM	80 µM			10 µM	20 µM	40 µM	80 µM		10 µM	20 µM	40 µM	80 µM		10 µM	20 µM	40 µM	80 µM			10 µM	20 µM	40 µM	80 µM		10 µM	20 µM	40 µM	80 µM		10 µM	20 µM	40 µM	80 µM
		1	0.27	0.54	0.89	0.92	1	0.27	0.49	0.84	1.02	1	0.27	0.53	0.76	1.13		1	0.135	0.27	0.445	0.46	1	0.135	0.245	0.42	0.51	1	0.135	0.265	0.38	0.565		1	0.0103008	0.0824062	0.368934	0.407513	1	0.0103008	0.0615696	0.310182	0.555366	1	0.0103008	0.0779123	0.229731	0.755116
		2	0.25	0.5	0.87	0.91	2	0.28	0.47	0.58	0.92	2	0.3	0.42	0.51	0.98		2	0.125	0.25	0.435	0.455	2	0.14	0.235	0.29	0.46	2	0.15	0.21	0.255	0.49		2	0.00817708	0.0654167	0.344617	0.394369	2	0.0114882	0.054334	0.102109	0.407513	2	0.01413	0.0387727	0.0694207	0.492557
		3	0.26	0.51	0.86	0.79	3	0.26	0.4	0.86	1.08	3	0.31	0.41	0.67	0.76		3	0.13	0.255	0.43	0.395	3	0.13	0.2	0.43	0.54	3	0.155	0.205	0.335	0.38		3	0.00919811	0.0694207	0.332869	0.258024	3	0.00919811	0.0334933	0.332869	0.659249	3	0.0155906	0.0360687	0.157399	0.229731
		4	0.27	0.4	0.81	0.94	4	0.23	0.49	0.97	0.97	4	0.29	0.36	0.76	0.76		4	0.135	0.2	0.405	0.47	4	0.115	0.245	0.485	0.485	4	0.145	0.18	0.38	0.38		4	0.0103008	0.0334933	0.278121	0.434672	4	0.0063674	0.0615696	0.477632	0.477632	4	0.0127636	0.0244166	0.229731	0.229731
		5	0.3	0.41	0.91	0.96	5	0.24	0.41	0.56	0.9	5	0.25	0.47	0.62	0.88		5	0.15	0.205	0.455	0.48	5	0.12	0.205	0.28	0.45	5	0.125	0.235	0.31	0.44		5	0.01413	0.0360687	0.394369	0.463012	5	0.00723456	0.0360687	0.0919057	0.38151	5	0.00817708	0.054334	0.124725	0.356637
		6	0.28	0.52	0.72	0.63	6	0.34	0.45	1.02	0.83	6	0.27	0.35	0.62	0.85		6	0.14	0.26	0.36	0.315	6	0.17	0.225	0.51	0.415	6	0.135	0.175	0.31	0.425		6	0.0114882	0.0735849	0.195333	0.130858	6	0.0205691	0.0476888	0.555366	0.299235	6	0.0103008	0.0224379	0.124725	0.321392
		7	0.24	0.4	0.87	0.62	7	0.28	0.5	0.83	1.1	7	0.35	0.42	0.8	0.53		7	0.12	0.2	0.435	0.31	7	0.14	0.25	0.415	0.55	7	0.175	0.21	0.4	0.265		7	0.00723456	0.0334933	0.344617	0.124725	7	0.0114882	0.0654167	0.299235	0.696557	7	0.0224379	0.0387727	0.267947	0.0779123
		8	0.24	0.44	0.84	0.86	8	0.25	0.48	0.58	0.73	8	0.32	0.36	0.67	0.9		8	0.12	0.22	0.42	0.43	8	0.125	0.24	0.29	0.365	8	0.16	0.18	0.335	0.45		8	0.00723456	0.0445796	0.310182	0.332869	8	0.00817708	0.0578765	0.102109	0.203586	8	0.0171486	0.0244166	0.157399	0.38151
		9	0.28	0.39	0.68	0.79	9	0.29	0.55	0.66	0.81	9	0.27	0.39	0.72	1		9	0.14	0.195	0.34	0.395	9	0.145	0.275	0.33	0.405	9	0.135	0.195	0.36	0.5		9	0.0114882	0.0310436	0.164553	0.258024	9	0.0127636	0.0870696	0.150456	0.278121	9	0.0103008	0.0310436	0.195333	0.523333
		10	0.24	0.45	0.67	1.22	10	0.28	0.47	0.78	0.86	10	0.27	0.47	0.7	0.86		10	0.12	0.225	0.335	0.61	10	0.14	0.235	0.39	0.43	10	0.135	0.235	0.35	0.43		10	0.00723456	0.0476888	0.157399	0.950294	10	0.0114882	0.054334	0.248349	0.332869	10	0.0103008	0.054334	0.179503	0.332869
		11	0.28	0.47	0.83	1.01	11	0.3	0.43	0.81	0.97	11	0.31	0.5	0.55	0.6		11	0.14	0.235	0.415	0.505	11	0.15	0.215	0.405	0.485	11	0.155	0.25	0.275	0.3		11	0.0114882	0.054334	0.299235	0.539191	11	0.01413	0.0416087	0.278121	0.477632	11	0.0155906	0.0654167	0.0870696	0.11304
		12	0.26	0.42	0.89	1.21	12	0.28	0.53	0.91	0.77	12	0.34	0.54	0.58	0.81		12	0.13	0.21	0.445	0.605	12	0.14	0.265	0.455	0.385	12	0.17	0.27	0.29	0.405		12	0.00919811	0.0387727	0.368934	0.927117	12	0.0114882	0.0779123	0.394369	0.238919	12	0.0205691	0.0824062	0.102109	0.278121
		13	0.24	0.44	0.76	0.91	13	0.3	0.49	1.09	0.91	13	0.36	0.48	0.69	0.95		13	0.12	0.22	0.38	0.455	13	0.15	0.245	0.545	0.455	13	0.18	0.24	0.345	0.475		13	0.00723456	0.0445796	0.229731	0.394369	13	0.01413	0.0615696	0.677732	0.394369	13	0.0244166	0.0578765	0.17192	0.448693
		14	0.27	0.53	0.76	0.89	14	0.28	0.5	0.84	0.86	14	0.36	0.37	0.64	0.63		14	0.135	0.265	0.38	0.445	14	0.14	0.25	0.42	0.43	14	0.18	0.185	0.32	0.315		14	0.0103008	0.0779123	0.229731	0.368934	14	0.0114882	0.0654167	0.310182	0.332869	14	0.0244166	0.0265084	0.137189	0.130858
		15	0.25	0.39	0.75	0.89	15	0.28	0.54	0.95	0.87	15	0.3	0.41	0.9	0.77		15	0.125	0.195	0.375	0.445	15	0.14	0.27	0.475	0.435	15	0.15	0.205	0.45	0.385		15	0.00817708	0.0310436	0.220781	0.368934	15	0.0114882	0.0824062	0.448693	0.344617	15	0.01413	0.0360687	0.38151	0.238919
		16	0.27	0.38	0.85	1.04	16	0.25	0.59	0.77	0.67	16	0.31	0.5	0.74	0.84		16	0.135	0.19	0.425	0.52	16	0.125	0.295	0.385	0.335	16	0.155	0.25	0.37	0.42		16	0.0103008	0.0287163	0.321392	0.588679	16	0.00817708	0.107482	0.238919	0.157399	16	0.0155906	0.0654167	0.212067	0.310182
		17	0.27	0.46	0.98	1.14	17	0.28	0.44	0.71	0.91	17	0.32	0.5	0.86	0.85		17	0.135	0.23	0.49	0.57	17	0.14	0.22	0.355	0.455	17	0.16	0.25	0.43	0.425		17	0.0103008	0.0509392	0.492557	0.775341	17	0.0114882	0.0445796	0.187307	0.394369	17	0.0171486	0.0654167	0.332869	0.321392
		18	0.23	0.44	0.77	0.94	18	0.29	0.57	0.79	0.96	18	0.32	0.54	0.94	0.92		18	0.115	0.22	0.385	0.47	18	0.145	0.285	0.395	0.48	18	0.16	0.27	0.47	0.46		18	0.0063674	0.0445796	0.238919	0.434672	18	0.0127636	0.0969177	0.258024	0.463012	18	0.0171486	0.0824062	0.434672	0.407513
		19	0.28	0.5	0.82	1.09	19	0.28	0.41	0.87	0.82	19	0.33	0.53	0.77	0.84		19	0.14	0.25	0.41	0.545	19	0.14	0.205	0.435	0.41	19	0.165	0.265	0.385	0.42		19	0.0114882	0.0654167	0.288549	0.677732	19	0.0114882	0.0360687	0.344617	0.288549	19	0.018807	0.0779123	0.238919	0.310182
		20	0.23	0.37	0.84	1.07	20	0.31	0.49	0.75	0.94	20	0.29	0.37	0.85	0.76		20	0.115	0.185	0.42	0.535	20	0.155	0.245	0.375	0.47	20	0.145	0.185	0.425	0.38		20	0.0063674	0.0265084	0.310182	0.641106	20	0.0155906	0.0615696	0.220781	0.434672	20	0.0127636	0.0265084	0.321392	0.229731
		21	0.29	0.41	0.68	0.93	21	0.33	0.47	0.75	0.93	21	0.35	0.47	0.87	0.8		21	0.145	0.205	0.34	0.465	21	0.165	0.235	0.375	0.465	21	0.175	0.235	0.435	0.4		21	0.0127636	0.0360687	0.164553	0.420947	21	0.018807	0.054334	0.220781	0.420947	21	0.0224379	0.054334	0.344617	0.267947
		22	0.21	0.36	0.7	0.87	22	0.23	0.42	0.84	0.87	22	0.36	0.47	0.91	0.93		22	0.105	0.18	0.35	0.435	22	0.115	0.21	0.42	0.435	22	0.18	0.235	0.455	0.465		22	0.00484659	0.0244166	0.179503	0.344617	22	0.0063674	0.0387727	0.310182	0.344617	22	0.0244166	0.054334	0.394369	0.420947
		23	0.24	0.38	0.74	1.02	23	0.25	0.45	0.58	1.05	23	0.34	0.45	1.02	0.78		23	0.12	0.19	0.37	0.51	23	0.125	0.225	0.29	0.525	23	0.17	0.225	0.51	0.39		23	0.00723456	0.0287163	0.212067	0.555366	23	0.00817708	0.0476888	0.102109	0.605824	23	0.0205691	0.0476888	0.555366	0.248349
		24	0.21	0.42	0.89	0.85	24	0.29	0.47	0.97	1.01	24	0.38	0.43	0.75	0.86		24	0.105	0.21	0.445	0.425	24	0.145	0.235	0.485	0.505	24	0.19	0.215	0.375	0.43		24	0.00484659	0.0387727	0.368934	0.321392	24	0.0127636	0.054334	0.477632	0.539191	24	0.0287163	0.0416087	0.220781	0.332869
		25	0.25	0.4	0.75	0.73	25	0.23	0.61	0.88	1.04	25	0.31	0.36	0.88	0.83		25	0.125	0.2	0.375	0.365	25	0.115	0.305	0.44	0.52	25	0.155	0.18	0.44	0.415		25	0.00817708	0.0334933	0.220781	0.203586	25	0.0063674	0.118787	0.356637	0.588679	25	0.0155906	0.0244166	0.356637	0.299235
		26	0.26	0.5	0.88	1.09	26	0.26	0.56	0.8	0.88	26	0.31	0.34	0.91	0.87		26	0.13	0.25	0.44	0.545	26	0.13	0.28	0.4	0.44	26	0.155	0.17	0.455	0.435		26	0.00919811	0.0654167	0.356637	0.677732	26	0.00919811	0.0919057	0.267947	0.356637	26	0.0155906	0.0205691	0.394369	0.344617
		27	0.25	0.48	0.87	0.82	27	0.28	0.49	0.76	0.71	27	0.36	0.5	1.09	0.94		27	0.125	0.24	0.435	0.41	27	0.14	0.245	0.38	0.355	27	0.18	0.25	0.545	0.47		27	0.00817708	0.0578765	0.344617	0.288549	27	0.0114882	0.0615696	0.229731	0.187307	27	0.0244166	0.0654167	0.677732	0.434672
		28	0.27	0.55	0.96	0.78	28	0.23	0.5	0.99	0.97	28	0.31	0.53	0.9	0.67		28	0.135	0.275	0.48	0.39	28	0.115	0.25	0.495	0.485	28	0.155	0.265	0.45	0.335		28	0.0103008	0.0870696	0.463012	0.248349	28	0.0063674	0.0654167	0.50779	0.477632	28	0.0155906	0.0779123	0.38151	0.157399
		29	0.23	0.5	0.84	1.07	29	0.29	0.52	0.92	0.89	29	0.33	0.4	1.03	0.57		29	0.115	0.25	0.42	0.535	29	0.145	0.26	0.46	0.445	29	0.165	0.2	0.515	0.285		29	0.0063674	0.0654167	0.310182	0.641106	29	0.0127636	0.0735849	0.407513	0.368934	29	0.018807	0.0334933	0.57186	0.0969177
		30	0.25	0.52	0.82	1.03	30	0.27	0.47	1.07	1.07	30	0.35	0.42	1.15	1.02		30	0.125	0.26	0.41	0.515	30	0.135	0.235	0.535	0.535	30	0.175	0.21	0.575	0.51		30	0.00817708	0.0735849	0.288549	0.57186	30	0.0103008	0.054334	0.641106	0.641106	30	0.0224379	0.0387727	0.795925	0.555366
		31	0.26	0.5	0.66	0.75	31	0.28	0.48	0.94	1.09	31	0.33	0.45	0.99	1		31	0.13	0.25	0.33	0.375	31	0.14	0.24	0.47	0.545	31	0.165	0.225	0.495	0.5		31	0.00919811	0.0654167	0.150456	0.220781	31	0.0114882	0.0578765	0.434672	0.677732	31	0.018807	0.0476888	0.50779	0.523333
		32	0.27	0.53	0.6	1.03	32	0.3	0.5	0.57	1.09	32	0.38	0.35	0.8	1.02		32	0.135	0.265	0.3	0.515	32	0.15	0.25	0.285	0.545	32	0.19	0.175	0.4	0.51		32	0.0103008	0.0779123	0.11304	0.57186	32	0.01413	0.0654167	0.0969177	0.677732	32	0.0287163	0.0224379	0.267947	0.555366
		33	0.23	0.45	0.57	0.76	33	0.33	0.42	0.84	0.64	33	0.28	0.58	0.84	1.11		33	0.115	0.225	0.285	0.38	33	0.165	0.21	0.42	0.32	33	0.14	0.29	0.42	0.555		33	0.0063674	0.0476888	0.0969177	0.229731	33	0.018807	0.0387727	0.310182	0.137189	33	0.0114882	0.102109	0.310182	0.715727
		34	0.28	0.45	0.96	0.95	34	0.3	0.37	0.7	0.62	34	0.27	0.33	0.84	0.94		34	0.14	0.225	0.48	0.475	34	0.15	0.185	0.35	0.31	34	0.135	0.165	0.42	0.47		34	0.0114882	0.0476888	0.463012	0.448693	34	0.01413	0.0265084	0.179503	0.124725	34	0.0103008	0.018807	0.310182	0.434672
		35	0.25	0.53	0.81	1.05	35	0.32	0.39	0.66	0.89	35	0.34	0.54	0.64	0.87		35	0.125	0.265	0.405	0.525	35	0.16	0.195	0.33	0.445	35	0.17	0.27	0.32	0.435		35	0.00817708	0.0779123	0.278121	0.605824	35	0.0171486	0.0310436	0.150456	0.368934	35	0.0205691	0.0824062	0.137189	0.344617
		36	0.21	0.58	0.74	1.07	36	0.32	0.48	0.58	0.77	36	0.3	0.55	0.69	0.94		36	0.105	0.29	0.37	0.535	36	0.16	0.24	0.29	0.385	36	0.15	0.275	0.345	0.47		36	0.00484659	0.102109	0.212067	0.641106	36	0.0171486	0.0578765	0.102109	0.238919	36	0.01413	0.0870696	0.17192	0.434672
		37	0.25	0.51	0.96	0.62	37	0.34	0.49	0.76	1.03	37	0.32	0.43	0.7	0.91		37	0.125	0.255	0.48	0.31	37	0.17	0.245	0.38	0.515	37	0.16	0.215	0.35	0.455		37	0.00817708	0.0694207	0.463012	0.124725	37	0.0205691	0.0615696	0.229731	0.57186	37	0.0171486	0.0416087	0.179503	0.394369
		38	0.25	0.45	0.93	0.87	38	0.32	0.32	0.56	0.57	38	0.29	0.45	0.77	0.86		38	0.125	0.225	0.465	0.435	38	0.16	0.16	0.28	0.285	38	0.145	0.225	0.385	0.43		38	0.00817708	0.0476888	0.420947	0.344617	38	0.0171486	0.0171486	0.0919057	0.0969177	38	0.0127636	0.0476888	0.238919	0.332869
		39	0.24	0.38	0.93	0.73	39	0.35	0.43	0.8	0.65	39	0.35	0.45	0.64	0.87		39	0.12	0.19	0.465	0.365	39	0.175	0.215	0.4	0.325	39	0.175	0.225	0.32	0.435		39	0.00723456	0.0287163	0.420947	0.203586	39	0.0224379	0.0416087	0.267947	0.14372	39	0.0224379	0.0476888	0.137189	0.344617
		40	0.22	0.39	0.7	0.69	40	0.29	0.48	0.56	0.71	40	0.35	0.46	0.94	0.82		40	0.11	0.195	0.35	0.345	40	0.145	0.24	0.28	0.355	40	0.175	0.23	0.47	0.41		40	0.00557245	0.0310436	0.179503	0.17192	40	0.0127636	0.0578765	0.0919057	0.187307	40	0.0224379	0.0509392	0.434672	0.288549
		41	0.24	0.47	1.06	0.81	41	0.35	0.49	0.8	0.66	41	0.34	0.45	0.88	0.93		41	0.12	0.235	0.53	0.405	41	0.175	0.245	0.4	0.33	41	0.17	0.225	0.44	0.465		41	0.00723456	0.054334	0.623298	0.278121	41	0.0224379	0.0615696	0.267947	0.150456	41	0.0205691	0.0476888	0.356637	0.420947
		42	0.25	0.43	0.76	0.9	42	0.39	0.48	0.7	0.64	42	0.38	0.45	0.95	0.81		42	0.125	0.215	0.38	0.45	42	0.195	0.24	0.35	0.32	42	0.19	0.225	0.475	0.405		42	0.00817708	0.0416087	0.229731	0.38151	42	0.0310436	0.0578765	0.179503	0.137189	42	0.0287163	0.0476888	0.448693	0.278121
		43	0.27	0.49	0.87	0.9	43	0.31	0.51	0.65	1.04	43	0.36	0.48	0.82	0.75		43	0.135	0.245	0.435	0.45	43	0.155	0.255	0.325	0.52	43	0.18	0.24	0.41	0.375		43	0.0103008	0.0615696	0.344617	0.38151	43	0.0155906	0.0694207	0.14372	0.588679	43	0.0244166	0.0578765	0.288549	0.220781
		44	0.22	0.48	0.67	0.75	44	0.38	0.52	0.62	0.97	44	0.3	0.42	0.86	0.82		44	0.11	0.24	0.335	0.375	44	0.19	0.26	0.31	0.485	44	0.15	0.21	0.43	0.41		44	0.00557245	0.0578765	0.157399	0.220781	44	0.0287163	0.0735849	0.124725	0.477632	44	0.01413	0.0387727	0.332869	0.288549
		45	0.24	0.51	0.92	0.87	45	0.32	0.43	0.66	0.79	45	0.34	0.42	0.75	0.79		45	0.12	0.255	0.46	0.435	45	0.16	0.215	0.33	0.395	45	0.17	0.21	0.375	0.395		45	0.00723456	0.0694207	0.407513	0.344617	45	0.0171486	0.0416087	0.150456	0.258024	45	0.0205691	0.0387727	0.220781	0.258024
		46	0.25	0.51	0.92	0.8	46	0.31	0.46	0.83	0.66	46	0.37	0.45	0.7	0.82		46	0.125	0.255	0.46	0.4	46	0.155	0.23	0.415	0.33	46	0.185	0.225	0.35	0.41		46	0.00817708	0.0694207	0.407513	0.267947	46	0.0155906	0.0509392	0.299235	0.150456	46	0.0265084	0.0476888	0.179503	0.288549
		47	0.3	0.47	0.84	0.69	47	0.35	0.48	0.86	0.62	47	0.31	0.41	0.77	0.97		47	0.15	0.235	0.42	0.345	47	0.175	0.24	0.43	0.31	47	0.155	0.205	0.385	0.485		47	0.01413	0.054334	0.310182	0.17192	47	0.0224379	0.0578765	0.332869	0.124725	47	0.0155906	0.0360687	0.238919	0.477632
		48	0.23	0.44	0.58	0.66	48	0.26	0.47	0.59	0.99	48	0.27	0.49	0.81	1		48	0.115	0.22	0.29	0.33	48	0.13	0.235	0.295	0.495	48	0.135	0.245	0.405	0.5		48	0.0063674	0.0445796	0.102109	0.150456	48	0.00919811	0.054334	0.107482	0.50779	48	0.0103008	0.0615696	0.278121	0.523333
		49	0.21	0.54	0.66	0.84	49	0.35	0.43	0.73	1.02	49	0.29	0.39	0.84	1.12		49	0.105	0.27	0.33	0.42	49	0.175	0.215	0.365	0.51	49	0.145	0.195	0.42	0.56		49	0.00484659	0.0824062	0.150456	0.310182	49	0.0224379	0.0416087	0.203586	0.555366	49	0.0127636	0.0310436	0.310182	0.735246
		50	0.24	0.49	0.84	0.78	50	0.3	0.49	0.94	1.06	50	0.27	0.53	0.76	0.89		50	0.12	0.245	0.42	0.39	50	0.15	0.245	0.47	0.53	50	0.135	0.265	0.38	0.445		50	0.00723456	0.0615696	0.310182	0.248349	50	0.01413	0.0615696	0.434672	0.623298	50	0.0103008	0.0779123	0.229731	0.368934
		51	0.23	0.47	0.75	0.9	51	0.27	0.39	0.85	0.86	51	0.3	0.41	0.79	1.09		51	0.115	0.235	0.375	0.45	51	0.135	0.195	0.425	0.43	51	0.15	0.205	0.395	0.545		51	0.0063674	0.054334	0.220781	0.38151	51	0.0103008	0.0310436	0.321392	0.332869	51	0.01413	0.0360687	0.258024	0.677732
		52	0.23	0.4	0.77	0.72	52	0.32	0.56	0.65	1	52	0.32	0.51	0.69	0.73		52	0.115	0.2	0.385	0.36	52	0.16	0.28	0.325	0.5	52	0.16	0.255	0.345	0.365		52	0.0063674	0.0334933	0.238919	0.195333	52	0.0171486	0.0919057	0.14372	0.523333	52	0.0171486	0.0694207	0.17192	0.203586
		53	0.3	0.33	0.81	0.94	53	0.26	0.52	0.77	0.69	53	0.3	0.47	0.76	0.93		53	0.15	0.165	0.405	0.47	53	0.13	0.26	0.385	0.345	53	0.15	0.235	0.38	0.465		53	0.01413	0.018807	0.278121	0.434672	53	0.00919811	0.0735849	0.238919	0.17192	53	0.01413	0.054334	0.229731	0.420947
		54	0.28	0.39	0.79	0.55	54	0.28	0.54	0.81	0.61	54	0.34	0.52	0.79	0.87		54	0.14	0.195	0.395	0.275	54	0.14	0.27	0.405	0.305	54	0.17	0.26	0.395	0.435		54	0.0114882	0.0310436	0.258024	0.0870696	54	0.0114882	0.0824062	0.278121	0.118787	54	0.0205691	0.0735849	0.258024	0.344617
		55	0.27	0.41	0.84	1	55	0.34	0.54	0.97	0.59	55	0.34	0.5	0.69	0.71		55	0.135	0.205	0.42	0.5	55	0.17	0.27	0.485	0.295	55	0.17	0.25	0.345	0.355		55	0.0103008	0.0360687	0.310182	0.523333	55	0.0205691	0.0824062	0.477632	0.107482	55	0.0205691	0.0654167	0.17192	0.187307
		56	0.29	0.57	0.82	0.94	56	0.31	0.48	0.65	0.73	56	0.33	0.47	0.76	1.1		56	0.145	0.285	0.41	0.47	56	0.155	0.24	0.325	0.365	56	0.165	0.235	0.38	0.55		56	0.0127636	0.0969177	0.288549	0.434672	56	0.0155906	0.0578765	0.14372	0.203586	56	0.018807	0.054334	0.229731	0.696557
		57	0.28	0.49	0.82	0.95	57	0.27	0.46	0.8	1.09	57	0.27	0.33	0.71	0.81		57	0.14	0.245	0.41	0.475	57	0.135	0.23	0.4	0.545	57	0.135	0.165	0.355	0.405		57	0.0114882	0.0615696	0.288549	0.448693	57	0.0103008	0.0509392	0.267947	0.677732	57	0.0103008	0.018807	0.187307	0.278121
		58	0.24	0.45	0.82	0.8	58	0.27	0.48	0.8	0.84	58	0.3	0.49	0.67	0.87		58	0.12	0.225	0.41	0.4	58	0.135	0.24	0.4	0.42	58	0.15	0.245	0.335	0.435		58	0.00723456	0.0476888	0.288549	0.267947	58	0.0103008	0.0578765	0.267947	0.310182	58	0.01413	0.0615696	0.157399	0.344617
		59	0.28	0.45	0.79	0.95	59	0.31	0.54	0.76	0.8	59	0.32	0.45	0.66	1.15		59	0.14	0.225	0.395	0.475	59	0.155	0.27	0.38	0.4	59	0.16	0.225	0.33	0.575		59	0.0114882	0.0476888	0.258024	0.448693	59	0.0155906	0.0824062	0.229731	0.267947	59	0.0171486	0.0476888	0.150456	0.795925
		60	0.28	0.54	0.81	0.85	60	0.38	0.45	0.73	0.75	60	0.34	0.4	0.84	0.73		60	0.14	0.27	0.405	0.425	60	0.19	0.225	0.365	0.375	60	0.17	0.2	0.42	0.365		60	0.0114882	0.0824062	0.278121	0.321392	60	0.0287163	0.0476888	0.203586	0.220781	60	0.0205691	0.0334933	0.310182	0.203586
		61	0.28	0.53	0.76	0.97	61	0.29	0.48	0.82	0.82	61	0.34	0.47	0.98	1.05		61	0.14	0.265	0.38	0.485	61	0.145	0.24	0.41	0.41	61	0.17	0.235	0.49	0.525		61	0.0114882	0.0779123	0.229731	0.477632	61	0.0127636	0.0578765	0.288549	0.288549	61	0.0205691	0.054334	0.492557	0.605824
		62	0.27	0.52	0.89	0.86	62	0.36	0.45	0.66	0.8	62	0.28	0.45	0.81	0.84		62	0.135	0.26	0.445	0.43	62	0.18	0.225	0.33	0.4	62	0.14	0.225	0.405	0.42		62	0.0103008	0.0735849	0.368934	0.332869	62	0.0244166	0.0476888	0.150456	0.267947	62	0.0114882	0.0476888	0.278121	0.310182
		63	0.34	0.42	0.89	0.95	63	0.38	0.47	0.72	0.99	63	0.32	0.46	0.95	0.55		63	0.17	0.21	0.445	0.475	63	0.19	0.235	0.36	0.495	63	0.16	0.23	0.475	0.275		63	0.0205691	0.0387727	0.368934	0.448693	63	0.0287163	0.054334	0.195333	0.50779	63	0.0171486	0.0509392	0.448693	0.0870696
		64	0.24	0.51	0.67	0.77	64	0.33	0.55	0.67	0.85	64	0.28	0.54	0.76	0.8		64	0.12	0.255	0.335	0.385	64	0.165	0.275	0.335	0.425	64	0.14	0.27	0.38	0.4		64	0.00723456	0.0694207	0.157399	0.238919	64	0.018807	0.0870696	0.157399	0.321392	64	0.0114882	0.0824062	0.229731	0.267947
		65	0.3	0.48	0.73	0.61	65	0.32	0.47	0.65	1.08	65	0.35	0.41	0.89	1.13		65	0.15	0.24	0.365	0.305	65	0.16	0.235	0.325	0.54	65	0.175	0.205	0.445	0.565		65	0.01413	0.0578765	0.203586	0.118787	65	0.0171486	0.054334	0.14372	0.659249	65	0.0224379	0.0360687	0.368934	0.755116
		66	0.24	0.38	0.8	0.86												66	0.12	0.19	0.4	0.43												66	0.00723456	0.0287163	0.267947	0.332869
		67	0.25	0.53	0.94	0.71												67	0.125	0.265	0.47	0.355												67	0.00817708	0.0779123	0.434672	0.187307
		68	0.24	0.45	0.72	0.74												68	0.12	0.225	0.36	0.37												68	0.00723456	0.0476888	0.195333	0.212067
		69	0.25	0.36	0.74	0.9												69	0.125	0.18	0.37	0.45												69	0.00817708	0.0244166	0.212067	0.38151
		70	0.24	0.46	0.95	0.97												70	0.12	0.23	0.475	0.485												70	0.00723456	0.0509392	0.448693	0.477632

## Sheet: Fig6f
	Fig.6f
			Rel. signal intensity
				0 s	10 s
			Mean	1	0.1399
			S.D.	0.4934	0.1256
			P value	<0.0001
										Rel. intensity
			Exp1		Exp2		Exp3			Exp1		Exp2		Exp3
			0 s	10 s	0 s	10 s	0 s	10 s		0 s	10 s	0 s	10 s	0 s	10 s
		1	273809	47080.6	108221	5367.7	77028.9	4816.04		1.36798	0.235219	0.540685	0.0268176	0.384844	0.0240614
		2	128919	10992.3	134055	34147.4	195361	43489.7		0.64409	0.0549185	0.669751	0.170604	0.976041	0.217278
		3	136362	21012	109903	35066.4	300773	12235.4		0.681276	0.104978	0.549088	0.175195	1.50269	0.0611292
		4	125522	27965.6	188798	30101.7	243108	7807.73		0.627118	0.139719	0.943254	0.150391	1.21459	0.0390081
		5	247287	51228.3	258199	90244.3	313655	13271.9		1.23547	0.255941	1.28999	0.450869	1.56705	0.0663079
		6	245656	27538.4	133910	38131.6	315762	20981.6		1.22732	0.137584	0.669026	0.190509	1.57758	0.104826
		7	171345	17695.1	56488.2	20183.5	309268	75832.4		0.856056	0.0884066	0.282221	0.100839	1.54513	0.378866
		8	195267	2040	207043	46494.3	165103	5726.42		0.975572	0.010192	1.03441	0.23229	0.82487	0.0286098
		9	134387	19320.1	189414	22627.8	121619	16846.5		0.671408	0.096525	0.946332	0.113051	0.607618	0.0841666
		10	242038	38907.1	97705.5	12800.2	247845	61618.6		1.20925	0.194384	0.488146	0.0639509	1.23826	0.307852
		11	108631	10327	74925.5	28881.8	207427	45844.6		0.542732	0.0515946	0.374335	0.144296	1.03633	0.229044
		12	215006	62364.7	405598	4247.3	492896	66474.4		1.07419	0.31158	2.02641	0.0212199	2.46255	0.332113
		13	209437	39526	236858	59636.6	240692	3459		1.04636	0.197475	1.18336	0.29795	1.20252	0.0172815
		14	208117	15205.7	240891	12682.9	250809	23284.2		1.03977	0.0759693	1.20351	0.0633649	1.25307	0.11633
		15	280023	47444.8	266661	24494.8	107866	3881.94		1.39902	0.237039	1.33226	0.122379	0.538908	0.0193946
		16	399322	112116	113233	31123.1	130967	295.284		1.99505	0.56014	0.565724	0.155494	0.654322	0.00147527
		17	214164	27947.6	256729	3459.25	365889	76328.3		1.06998	0.139629	1.28264	0.0172828	1.82801	0.381343
		18	243078	10269.4	223247	8315.17	198037	9387.82		1.21444	0.0513067	1.11536	0.0415434	0.989412	0.0469024
		19	278794	51221.2	239861	34087.8	77325.5	21668.3		1.39288	0.255906	1.19837	0.170306	0.386326	0.108257
		20	91872.3	413.481	102016	18751.1	119054	35781		0.459003	0.00206579	0.509683	0.0936823	0.594805	0.178765
		21	156558	45427.5	253971	14620.9	107413	38215.3		0.78218	0.22696	1.26887	0.0730473	0.536647	0.190927
		22	129377	27715.7	178507	13878.7	305528	63085.6		0.646381	0.13847	0.891838	0.0693392	1.52645	0.315181
		23	120165	12177.3	172983	30765.5	74982.5	1002.99		0.600358	0.0608391	0.864241	0.153707	0.37462	0.00501103
		24	271706	54743.4	367904	55985.3	129478	2559.63		1.35747	0.273503	1.83808	0.279708	0.646882	0.0127882
		25	173006	18973.6	458177	48693.2	207986	446.387		0.864356	0.0947937	2.28909	0.243276	1.03912	0.00223019
		26	500431	2551.48	261213	5418.13	53218.7	5778.28		2.5002	0.0127474	1.30505	0.0270695	0.265886	0.0288688
		27	101440	25502.1	222417	37358.6	163585	14395.2		0.506803	0.127411	1.11121	0.186647	0.817285	0.0719197
		28	252488	90405.2	226356	16871.3	140486	498.546		1.26145	0.451673	1.1309	0.0842904	0.701881	0.00249078
		29	298701	60983.9	272785	11645.1	203231	2355.15		1.49234	0.304681	1.36286	0.0581799	1.01536	0.0117665
		30	471294	339.544	149603	53135.3	271174	97867.6		2.35463	0.00169639	0.747431	0.265469	1.35481	0.488956
		31	91254.1	26737.9	142630	2210.35	168696	72521.3		0.455914	0.133585	0.712591	0.0110431	0.842821	0.362323
		32	154809	21599.9	65891.9	553.496	178902	72703.4		0.77344	0.107915	0.329202	0.00276532	0.893811	0.363233
		33	51126	0.875481	74862.3	4009.84	111109	2882.39		0.255431	4.37398e-06	0.374019	0.0200336	0.55511	0.0144007
		34	59150.2	1478.82	147918	20326.2				0.29552	0.00738835	0.739015	0.101552

[truncated: 13 more sheets: Fig6g, Fig6h, Fig8a, Fig8c, d, Sup1, Sup2a,b, Sup2d,f,g, Sup4a, Sup4d, Sup4e, Sup5, Sup6, Sup7]
